# Supplementary material for: A Whole-Exome Sequencing-Based Exploration of Chronic Kidney Disease of Unknown Etiology (CKDu) in an Endemic Population in Sri Lanka
Source: Int J Mol Sci. 2026 Apr 9;27(8):3369. doi: 10.3390/ijms27083369 (PMC13116950; doi:10.3390/ijms27083369)
Supplement: Supplementary file 1 [file ijms-27-03369-s001.zip]

Archive with 1 entries (1 files):
- ijms-4209492-supplementary.xlsx
