# Supplementary material for: A Whole-Exome Sequencing-Based Exploration of Chronic Kidney Disease of Unknown Etiology (CKDu) in an Endemic Population in Sri Lanka
Source: Int J Mol Sci. 2026 Apr 9;27(8):3369. doi: 10.3390/ijms27083369 (PMC13116950; doi:10.3390/ijms27083369)
Supplement: Supplementary file 1 [file ijms-27-03369-s001.zip › ijms-4209492-supplementary.xlsx]

## Sheet: top 10 variants
Variant ID	Gene	Total Prevalence	Affected Prevalence	Zygosity (mode)	Gene Inheritance (mode)	P-value	Odds Ratio
7:2513248|GATG/-,GATG/GATGGATG	LFNG	60.47%	71.74%	Heterozygous	,Recessive	0.028*	2.81
14:92071010|-/G	ATXN3	56.98%	56.52%	Heterozygous	Dominant	1	0.96
6:159800248|CGTGGGCAGCA/-	PNLDC1	53.49%	63.04%	Heterozygous	Recessive	0.049*	2.31
7:2513248|-/GATG	LFNG	39.53%	45.65%	Heterozygous	Recessive	0.271	1.74
6:32581803|G/-	HLA-DRB1	38.37%	32.61%	Heterozygous	Dominant	0.272	0.59
6:32581808|-/T	HLA-DRB1	38.37%	32.61%	Heterozygous	Dominant	0.272	0.59
4:53453081|AG/-	FIP1L1	37.21%	41.3%	Heterozygous	Default (Recessive)	0.503	1.46
14:92071011|-/TGCTGCTGCTGCTGCTGCTGCTGCTGCTGCTGCTGCTG,-/TGCTGCTGCTGCTGCTGCTGCTGCTGCTGCTGCTGCTGCTG	ATXN3	30.23%	30.43%	Heterozygous	Dominant,	1	1.02
14:92071011|-/TGCTGCTGCTGCTGCTGCTGCTGCTGCTGCTGCTGCTG,-/TGCTGCTGCTGCTGCTG	ATXN3	29.07%	30.43%	Heterozygous	Dominant,	0.815	1.15
12:102481776|-/T,-/T	LINC02456	27.91%	30.43%	Heterozygous	Recessive,Default (Recessive)	0.635	1.31

## Sheet: total variants concatenated
sampleID	vartab	gene_raw	classification_raw	chrpos	refalt	zygosity_raw	gene_inheritance_raw	path_raw	gene	classification	variant_id	is_pathogenic_like	zygosity	gene_inheritance	path
GNC37	CKDu_mag_detox_proox_antiox - 105_S9_ME_L001_R.tsv	AFP	Likely Pathogenic	4:73455629	A/G	Heterozygous	Recessive	AFP, HP:0006254 (Elevated circulating alpha-fetoprotein concentration), HP:0045056 (Abnormal circulating alpha-fetoprotein concentration), HP:0010876 (Abnormal circulating protein concentration), HP:0032180 (Abnormal circulating metabolite concentration), HP:0003111 (Abnormal blood ion concentration), HP:0010929 (Abnormal blood cation concentration), HP:0010927 (Abnormal blood inorganic cation co…	AFP	Likely Pathogenic	4:73455629|A/G	True	Heterozygous	Recessive	AFP, HP:0006254 (Elevated circulating alpha-fetoprotein concentration), HP:0045056 (Abnormal circulating alpha-fetoprotein concentration), HP:0010876 (Abnormal circulating protein concentration), HP:0032180 (Abnormal circulating metabolite concentration), HP:0003111 (Abnormal blood ion concentration), HP:0010929 (Abnormal blood cation concentration), HP:0010927 (Abnormal blood inorganic cation co…
GNC37	CKDu_mag_detox_proox_antiox - 105_S9_ME_L001_R.tsv	LFNG	Likely Pathogenic	7:2513248	GATG/-	Heterozygous	Recessive	LFNG, HP:0000002 (Abnormality of body height), HP:0001507 (Growth abnormality), HP:0000118 (Phenotypic abnormality), HP:0001939 (Abnormality of metabolism/homeostasis), HP:0032180 (Abnormal circulating metabolite concentration), HP:0003111 (Abnormal blood ion concentration), HP:0010929 (Abnormal blood cation concentration), HP:0010927 (Abnormal blood inorganic cation concentration), HP:0004921 (A…	LFNG	Likely Pathogenic	7:2513248|GATG/-	True	Heterozygous	Recessive	LFNG, HP:0000002 (Abnormality of body height), HP:0001507 (Growth abnormality), HP:0000118 (Phenotypic abnormality), HP:0001939 (Abnormality of metabolism/homeostasis), HP:0032180 (Abnormal circulating metabolite concentration), HP:0003111 (Abnormal blood ion concentration), HP:0010929 (Abnormal blood cation concentration), HP:0010927 (Abnormal blood inorganic cation concentration), HP:0004921 (A…
GNC37	CKDu_mag_detox_proox_antiox - 105_S9_ME_L001_R.tsv	LFNG,	Likely Pathogenic,	7:2513248	GATG/-,GATG/GATGGATG	Heterozygous	Recessive,	LFNG, HP:0000002 (Abnormality of body height), HP:0001507 (Growth abnormality), HP:0000118 (Phenotypic abnormality), HP:0001939 (Abnormality of metabolism/homeostasis), HP:0032180 (Abnormal circulating metabolite concentration), HP:0003111 (Abnormal blood ion concentration), HP:0010929 (Abnormal blood cation concentration), HP:0010927 (Abnormal blood inorganic cation concentration), HP:0004921 (A…	LFNG	Likely Pathogenic,	7:2513248|GATG/-,GATG/GATGGATG	True	Heterozygous	Recessive,	LFNG, HP:0000002 (Abnormality of body height), HP:0001507 (Growth abnormality), HP:0000118 (Phenotypic abnormality), HP:0001939 (Abnormality of metabolism/homeostasis), HP:0032180 (Abnormal circulating metabolite concentration), HP:0003111 (Abnormal blood ion concentration), HP:0010929 (Abnormal blood cation concentration), HP:0010927 (Abnormal blood inorganic cation concentration), HP:0004921 (A…
GNC37	CKDu_mag_detox_proox_antiox - 105_S9_ME_L001_R.tsv	WRN	Pathogenic	8:31090463	A/G	Heterozygous	Recessive	WRN, HP:0002155 (Hypertriglyceridemia), HP:0003077 (Hyperlipidemia), HP:0003119 (Abnormal circulating lipid concentration), HP:0430071 (Abnormal circulating organic compound concentration), HP:0032180 (Abnormal circulating metabolite concentration), HP:0003111 (Abnormal blood ion concentration), HP:0010929 (Abnormal blood cation concentration), HP:0010927 (Abnormal blood inorganic cation concentr…	WRN	Pathogenic	8:31090463|A/G	True	Heterozygous	Recessive	WRN, HP:0002155 (Hypertriglyceridemia), HP:0003077 (Hyperlipidemia), HP:0003119 (Abnormal circulating lipid concentration), HP:0430071 (Abnormal circulating organic compound concentration), HP:0032180 (Abnormal circulating metabolite concentration), HP:0003111 (Abnormal blood ion concentration), HP:0010929 (Abnormal blood cation concentration), HP:0010927 (Abnormal blood inorganic cation concentr…
GNC37	CKDu_mag_detox_proox_antiox - 105_S9_ME_L001_R.tsv	GNE	Likely Pathogenic	9:36249262	T/C	Heterozygous	Recessive	GNE, HP:0003236 (Elevated circulating creatine kinase concentration), HP:0040081 (Abnormal circulating creatine kinase concentration), HP:0011021 (Abnormal circulating enzyme concentration), HP:0010876 (Abnormal circulating protein concentration), HP:0032180 (Abnormal circulating metabolite concentration), HP:0003111 (Abnormal blood ion concentration), HP:0010929 (Abnormal blood cation concentrat…	GNE	Likely Pathogenic	9:36249262|T/C	True	Heterozygous	Recessive	GNE, HP:0003236 (Elevated circulating creatine kinase concentration), HP:0040081 (Abnormal circulating creatine kinase concentration), HP:0011021 (Abnormal circulating enzyme concentration), HP:0010876 (Abnormal circulating protein concentration), HP:0032180 (Abnormal circulating metabolite concentration), HP:0003111 (Abnormal blood ion concentration), HP:0010929 (Abnormal blood cation concentrat…
GNC37	CKDu_mag_detox_proox_antiox - 105_S9_ME_L001_R.tsv	ATXN3	Likely Pathogenic	14:92071010	-/G	Heterozygous	Dominant	ATXN3, HP:0001939 (Abnormality of metabolism/homeostasis), HP:0032180 (Abnormal circulating metabolite concentration), HP:0003111 (Abnormal blood ion concentration), HP:0010929 (Abnormal blood cation concentration), HP:0010927 (Abnormal blood inorganic cation concentration), HP:0004921 (Abnormal magnesium concentration), HP:0002917 (Hypomagnesemia)	ATXN3	Likely Pathogenic	14:92071010|-/G	True	Heterozygous	Dominant	ATXN3, HP:0001939 (Abnormality of metabolism/homeostasis), HP:0032180 (Abnormal circulating metabolite concentration), HP:0003111 (Abnormal blood ion concentration), HP:0010929 (Abnormal blood cation concentration), HP:0010927 (Abnormal blood inorganic cation concentration), HP:0004921 (Abnormal magnesium concentration), HP:0002917 (Hypomagnesemia)
GNC37	CKDu_mag_detox_proox_antiox - 105_S9_ME_L001_R.tsv	ATXN3	Likely Pathogenic	14:92071011	-/TGCTGCTGCTGCTGCTGCTGCTGCTGCTGCTGCTGCTGCTGCTG	Heterozygous	Dominant	ATXN3, HP:0001939 (Abnormality of metabolism/homeostasis), HP:0032180 (Abnormal circulating metabolite concentration), HP:0003111 (Abnormal blood ion concentration), HP:0010929 (Abnormal blood cation concentration), HP:0010927 (Abnormal blood inorganic cation concentration), HP:0004921 (Abnormal magnesium concentration), HP:0002917 (Hypomagnesemia)	ATXN3	Likely Pathogenic	14:92071011|-/TGCTGCTGCTGCTGCTGCTGCTGCTGCTGCTGCTGCTGCTGCTG	True	Heterozygous	Dominant	ATXN3, HP:0001939 (Abnormality of metabolism/homeostasis), HP:0032180 (Abnormal circulating metabolite concentration), HP:0003111 (Abnormal blood ion concentration), HP:0010929 (Abnormal blood cation concentration), HP:0010927 (Abnormal blood inorganic cation concentration), HP:0004921 (Abnormal magnesium concentration), HP:0002917 (Hypomagnesemia)
GNC37	CKDu_mag_detox_proox_antiox - 105_S9_ME_L001_R.tsv	ATXN3,	Likely Pathogenic,	14:92071011	-/TGCTGCTGCTGCTGCTGCTGCTGCTGCTGCTGCTGCTGCTGCTG,-/CTGCTGCTGCTGCTGCTGCTGCTGCTG	Heterozygous	Dominant,	ATXN3, HP:0001939 (Abnormality of metabolism/homeostasis), HP:0032180 (Abnormal circulating metabolite concentration), HP:0003111 (Abnormal blood ion concentration), HP:0010929 (Abnormal blood cation concentration), HP:0010927 (Abnormal blood inorganic cation concentration), HP:0004921 (Abnormal magnesium concentration), HP:0002917 (Hypomagnesemia)	ATXN3	Likely Pathogenic,	14:92071011|-/TGCTGCTGCTGCTGCTGCTGCTGCTGCTGCTGCTGCTGCTGCTG,-/CTGCTGCTGCTGCTGCTGCTGCTGCTG	True	Heterozygous	Dominant,	ATXN3, HP:0001939 (Abnormality of metabolism/homeostasis), HP:0032180 (Abnormal circulating metabolite concentration), HP:0003111 (Abnormal blood ion concentration), HP:0010929 (Abnormal blood cation concentration), HP:0010927 (Abnormal blood inorganic cation concentration), HP:0004921 (Abnormal magnesium concentration), HP:0002917 (Hypomagnesemia)
GNC37	CKDu_mag_detox_proox_antiox - 105_S9_ME_L001_R.tsv	SMAD3	Likely Pathogenic	15:67066362	T/G	Heterozygous	Dominant	SMAD3, HP:0000002 (Abnormality of body height), HP:0001507 (Growth abnormality), HP:0000118 (Phenotypic abnormality), HP:0001939 (Abnormality of metabolism/homeostasis), HP:0032180 (Abnormal circulating metabolite concentration), HP:0003111 (Abnormal blood ion concentration), HP:0010929 (Abnormal blood cation concentration), HP:0010927 (Abnormal blood inorganic cation concentration), HP:0004921 (…	SMAD3	Likely Pathogenic	15:67066362|T/G	True	Heterozygous	Dominant	SMAD3, HP:0000002 (Abnormality of body height), HP:0001507 (Growth abnormality), HP:0000118 (Phenotypic abnormality), HP:0001939 (Abnormality of metabolism/homeostasis), HP:0032180 (Abnormal circulating metabolite concentration), HP:0003111 (Abnormal blood ion concentration), HP:0010929 (Abnormal blood cation concentration), HP:0010927 (Abnormal blood inorganic cation concentration), HP:0004921 (…
GNC53	CKDu_mag_detox_proox_antiox - 106_S106_ME_L001_R.tsv	TGFBR2	Likely Pathogenic	3:30650380	A/-	Heterozygous	Dominant	TGFBR2, HP:0000002 (Abnormality of body height), HP:0001507 (Growth abnormality), HP:0000118 (Phenotypic abnormality), HP:0001939 (Abnormality of metabolism/homeostasis), HP:0032180 (Abnormal circulating metabolite concentration), HP:0003111 (Abnormal blood ion concentration), HP:0010929 (Abnormal blood cation concentration), HP:0010927 (Abnormal blood inorganic cation concentration), HP:0004921 …	TGFBR2	Likely Pathogenic	3:30650380|A/-	True	Heterozygous	Dominant	TGFBR2, HP:0000002 (Abnormality of body height), HP:0001507 (Growth abnormality), HP:0000118 (Phenotypic abnormality), HP:0001939 (Abnormality of metabolism/homeostasis), HP:0032180 (Abnormal circulating metabolite concentration), HP:0003111 (Abnormal blood ion concentration), HP:0010929 (Abnormal blood cation concentration), HP:0010927 (Abnormal blood inorganic cation concentration), HP:0004921 …
GNC53	CKDu_mag_detox_proox_antiox - 106_S106_ME_L001_R.tsv	PNLDC1	Likely Pathogenic	6:159800248	CGTGGGCAGCA/-	Heterozygous	Recessive	PNLDC1, HP:0000025 (Functional abnormality of male internal genitalia), HP:0012874 (Abnormal male reproductive system physiology), HP:0000080 (Abnormality of reproductive system physiology), HP:0000078 (Abnormality of the genital system), HP:0000119 (Abnormality of the genitourinary system), HP:0000118 (Phenotypic abnormality), HP:0001939 (Abnormality of metabolism/homeostasis), HP:0032180 (Abnor…	PNLDC1	Likely Pathogenic	6:159800248|CGTGGGCAGCA/-	True	Heterozygous	Recessive	PNLDC1, HP:0000025 (Functional abnormality of male internal genitalia), HP:0012874 (Abnormal male reproductive system physiology), HP:0000080 (Abnormality of reproductive system physiology), HP:0000078 (Abnormality of the genital system), HP:0000119 (Abnormality of the genitourinary system), HP:0000118 (Phenotypic abnormality), HP:0001939 (Abnormality of metabolism/homeostasis), HP:0032180 (Abnor…
GNC53	CKDu_mag_detox_proox_antiox - 106_S106_ME_L001_R.tsv	LFNG	Likely Pathogenic	7:2513248	-/GATG	Heterozygous	Recessive	LFNG, HP:0000002 (Abnormality of body height), HP:0001507 (Growth abnormality), HP:0000118 (Phenotypic abnormality), HP:0001939 (Abnormality of metabolism/homeostasis), HP:0032180 (Abnormal circulating metabolite concentration), HP:0003111 (Abnormal blood ion concentration), HP:0010929 (Abnormal blood cation concentration), HP:0010927 (Abnormal blood inorganic cation concentration), HP:0004921 (A…	LFNG	Likely Pathogenic	7:2513248|-/GATG	True	Heterozygous	Recessive	LFNG, HP:0000002 (Abnormality of body height), HP:0001507 (Growth abnormality), HP:0000118 (Phenotypic abnormality), HP:0001939 (Abnormality of metabolism/homeostasis), HP:0032180 (Abnormal circulating metabolite concentration), HP:0003111 (Abnormal blood ion concentration), HP:0010929 (Abnormal blood cation concentration), HP:0010927 (Abnormal blood inorganic cation concentration), HP:0004921 (A…
GNC53	CKDu_mag_detox_proox_antiox - 106_S106_ME_L001_R.tsv	,LFNG	,Likely Pathogenic	7:2513248	GATG/-,GATG/GATGGATG	Heterozygous	,Recessive	LFNG, HP:0000002 (Abnormality of body height), HP:0001507 (Growth abnormality), HP:0000118 (Phenotypic abnormality), HP:0001939 (Abnormality of metabolism/homeostasis), HP:0032180 (Abnormal circulating metabolite concentration), HP:0003111 (Abnormal blood ion concentration), HP:0010929 (Abnormal blood cation concentration), HP:0010927 (Abnormal blood inorganic cation concentration), HP:0004921 (A…	LFNG	,Likely Pathogenic	7:2513248|GATG/-,GATG/GATGGATG	True	Heterozygous	,Recessive	LFNG, HP:0000002 (Abnormality of body height), HP:0001507 (Growth abnormality), HP:0000118 (Phenotypic abnormality), HP:0001939 (Abnormality of metabolism/homeostasis), HP:0032180 (Abnormal circulating metabolite concentration), HP:0003111 (Abnormal blood ion concentration), HP:0010929 (Abnormal blood cation concentration), HP:0010927 (Abnormal blood inorganic cation concentration), HP:0004921 (A…
GNC53	CKDu_mag_detox_proox_antiox - 106_S106_ME_L001_R.tsv	IGF1,LINC02456	Likely Pathogenic,VUS/Conflicting	12:102481776	-/T,-/T	Heterozygous	Recessive,Default (Recessive)	IGF1, HP:0002904 (Hyperbilirubinemia), HP:0033479 (Abnormal circulating bilirubin concentration), HP:0010995 (Abnormal circulating dicarboxylic acid concentration), HP:0004354 (Abnormal circulating carboxylic acid concentration), HP:0430071 (Abnormal circulating organic compound concentration), HP:0032180 (Abnormal circulating metabolite concentration), HP:0003111 (Abnormal blood ion concentratio…	LINC02456	Likely Pathogenic,VUS/Conflicting	12:102481776|-/T,-/T	True	Heterozygous	Recessive,Default (Recessive)	IGF1, HP:0002904 (Hyperbilirubinemia), HP:0033479 (Abnormal circulating bilirubin concentration), HP:0010995 (Abnormal circulating dicarboxylic acid concentration), HP:0004354 (Abnormal circulating carboxylic acid concentration), HP:0430071 (Abnormal circulating organic compound concentration), HP:0032180 (Abnormal circulating metabolite concentration), HP:0003111 (Abnormal blood ion concentratio…
GNC53	CKDu_mag_detox_proox_antiox - 106_S106_ME_L001_R.tsv	RBBP8	Likely Pathogenic	18:22968855	C/T	Heterozygous	Recessive	RBBP8, HP:0000002 (Abnormality of body height), HP:0001507 (Growth abnormality), HP:0000118 (Phenotypic abnormality), HP:0001939 (Abnormality of metabolism/homeostasis), HP:0032180 (Abnormal circulating metabolite concentration), HP:0003111 (Abnormal blood ion concentration), HP:0010929 (Abnormal blood cation concentration), HP:0010927 (Abnormal blood inorganic cation concentration), HP:0004921 (…	RBBP8	Likely Pathogenic	18:22968855|C/T	True	Heterozygous	Recessive	RBBP8, HP:0000002 (Abnormality of body height), HP:0001507 (Growth abnormality), HP:0000118 (Phenotypic abnormality), HP:0001939 (Abnormality of metabolism/homeostasis), HP:0032180 (Abnormal circulating metabolite concentration), HP:0003111 (Abnormal blood ion concentration), HP:0010929 (Abnormal blood cation concentration), HP:0010927 (Abnormal blood inorganic cation concentration), HP:0004921 (…
GNH48	CKDu_mag_detox_proox_antiox - 107_S11_ME_L001_R.tsv	PNLDC1	Likely Pathogenic	6:159800248	CGTGGGCAGCA/-	Homozygous Variant	Recessive	PNLDC1, HP:0000025 (Functional abnormality of male internal genitalia), HP:0012874 (Abnormal male reproductive system physiology), HP:0000080 (Abnormality of reproductive system physiology), HP:0000078 (Abnormality of the genital system), HP:0000119 (Abnormality of the genitourinary system), HP:0000118 (Phenotypic abnormality), HP:0001939 (Abnormality of metabolism/homeostasis), HP:0032180 (Abnor…	PNLDC1	Likely Pathogenic	6:159800248|CGTGGGCAGCA/-	True	Homozygous Variant	Recessive	PNLDC1, HP:0000025 (Functional abnormality of male internal genitalia), HP:0012874 (Abnormal male reproductive system physiology), HP:0000080 (Abnormality of reproductive system physiology), HP:0000078 (Abnormality of the genital system), HP:0000119 (Abnormality of the genitourinary system), HP:0000118 (Phenotypic abnormality), HP:0001939 (Abnormality of metabolism/homeostasis), HP:0032180 (Abnor…
GNH48	CKDu_mag_detox_proox_antiox - 107_S11_ME_L001_R.tsv	IGF1,LINC02456	Likely Pathogenic,VUS/Conflicting	12:102481776	T/-,T/-	Heterozygous	Recessive,Default (Recessive)	IGF1, HP:0002904 (Hyperbilirubinemia), HP:0033479 (Abnormal circulating bilirubin concentration), HP:0010995 (Abnormal circulating dicarboxylic acid concentration), HP:0004354 (Abnormal circulating carboxylic acid concentration), HP:0430071 (Abnormal circulating organic compound concentration), HP:0032180 (Abnormal circulating metabolite concentration), HP:0003111 (Abnormal blood ion concentratio…	LINC02456	Likely Pathogenic,VUS/Conflicting	12:102481776|T/-,T/-	True	Heterozygous	Recessive,Default (Recessive)	IGF1, HP:0002904 (Hyperbilirubinemia), HP:0033479 (Abnormal circulating bilirubin concentration), HP:0010995 (Abnormal circulating dicarboxylic acid concentration), HP:0004354 (Abnormal circulating carboxylic acid concentration), HP:0430071 (Abnormal circulating organic compound concentration), HP:0032180 (Abnormal circulating metabolite concentration), HP:0003111 (Abnormal blood ion concentratio…
GNH48	CKDu_mag_detox_proox_antiox - 107_S11_ME_L001_R.tsv	KIF7	Likely Pathogenic	15:89649218	G/A	Heterozygous	Recessive	KIF7, HP:0000969 (Edema), HP:0011032 (Abnormality of fluid regulation), HP:0012337 (Abnormal homeostasis), HP:0001939 (Abnormality of metabolism/homeostasis), HP:0032180 (Abnormal circulating metabolite concentration), HP:0003111 (Abnormal blood ion concentration), HP:0010929 (Abnormal blood cation concentration), HP:0010927 (Abnormal blood inorganic cation concentration), HP:0004921 (Abnormal ma…	KIF7	Likely Pathogenic	15:89649218|G/A	True	Heterozygous	Recessive	KIF7, HP:0000969 (Edema), HP:0011032 (Abnormality of fluid regulation), HP:0012337 (Abnormal homeostasis), HP:0001939 (Abnormality of metabolism/homeostasis), HP:0032180 (Abnormal circulating metabolite concentration), HP:0003111 (Abnormal blood ion concentration), HP:0010929 (Abnormal blood cation concentration), HP:0010927 (Abnormal blood inorganic cation concentration), HP:0004921 (Abnormal ma…
GNH48	CKDu_mag_detox_proox_antiox - 107_S11_ME_L001_R.tsv	LAGE3	Likely Pathogenic	X:154478281	A/C	Heterozygous	Recessive	LAGE3, HP:0000093 (Proteinuria), HP:0020129 (Abnormal urine protein level), HP:0033354 (Abnormal urine metabolite level), HP:0003110 (Abnormality of urine homeostasis), HP:0001939 (Abnormality of metabolism/homeostasis), HP:0032180 (Abnormal circulating metabolite concentration), HP:0003111 (Abnormal blood ion concentration), HP:0010929 (Abnormal blood cation concentration), HP:0010927 (Abnormal …	LAGE3	Likely Pathogenic	X:154478281|A/C	True	Heterozygous	Recessive	LAGE3, HP:0000093 (Proteinuria), HP:0020129 (Abnormal urine protein level), HP:0033354 (Abnormal urine metabolite level), HP:0003110 (Abnormality of urine homeostasis), HP:0001939 (Abnormality of metabolism/homeostasis), HP:0032180 (Abnormal circulating metabolite concentration), HP:0003111 (Abnormal blood ion concentration), HP:0010929 (Abnormal blood cation concentration), HP:0010927 (Abnormal …
GNC38	CKDu_mag_detox_proox_antiox - 113_S17_ME_L001_R.tsv	FIP1L1	Likely Pathogenic	4:53453081	AG/-	Heterozygous	Default (Recessive)	FIP1L1, HP:0000790 (Hematuria), HP:0012614 (Abnormal urine cytology), HP:0003110 (Abnormality of urine homeostasis), HP:0001939 (Abnormality of metabolism/homeostasis), HP:0032180 (Abnormal circulating metabolite concentration), HP:0003111 (Abnormal blood ion concentration), HP:0010929 (Abnormal blood cation concentration), HP:0010927 (Abnormal blood inorganic cation concentration), HP:0004921 (A…	FIP1L1	Likely Pathogenic	4:53453081|AG/-	True	Heterozygous	Default (Recessive)	FIP1L1, HP:0000790 (Hematuria), HP:0012614 (Abnormal urine cytology), HP:0003110 (Abnormality of urine homeostasis), HP:0001939 (Abnormality of metabolism/homeostasis), HP:0032180 (Abnormal circulating metabolite concentration), HP:0003111 (Abnormal blood ion concentration), HP:0010929 (Abnormal blood cation concentration), HP:0010927 (Abnormal blood inorganic cation concentration), HP:0004921 (A…
GNC38	CKDu_mag_detox_proox_antiox - 113_S17_ME_L001_R.tsv	PNLDC1	Likely Pathogenic	6:159800248	CGTGGGCAGCA/-	Heterozygous	Recessive	PNLDC1, HP:0000025 (Functional abnormality of male internal genitalia), HP:0012874 (Abnormal male reproductive system physiology), HP:0000080 (Abnormality of reproductive system physiology), HP:0000078 (Abnormality of the genital system), HP:0000119 (Abnormality of the genitourinary system), HP:0000118 (Phenotypic abnormality), HP:0001939 (Abnormality of metabolism/homeostasis), HP:0032180 (Abnor…	PNLDC1	Likely Pathogenic	6:159800248|CGTGGGCAGCA/-	True	Heterozygous	Recessive	PNLDC1, HP:0000025 (Functional abnormality of male internal genitalia), HP:0012874 (Abnormal male reproductive system physiology), HP:0000080 (Abnormality of reproductive system physiology), HP:0000078 (Abnormality of the genital system), HP:0000119 (Abnormality of the genitourinary system), HP:0000118 (Phenotypic abnormality), HP:0001939 (Abnormality of metabolism/homeostasis), HP:0032180 (Abnor…
GNC38	CKDu_mag_detox_proox_antiox - 113_S17_ME_L001_R.tsv	ATXN3	Likely Pathogenic	14:92071010	-/G	Heterozygous	Dominant	ATXN3, HP:0001939 (Abnormality of metabolism/homeostasis), HP:0032180 (Abnormal circulating metabolite concentration), HP:0003111 (Abnormal blood ion concentration), HP:0010929 (Abnormal blood cation concentration), HP:0010927 (Abnormal blood inorganic cation concentration), HP:0004921 (Abnormal magnesium concentration), HP:0002917 (Hypomagnesemia)	ATXN3	Likely Pathogenic	14:92071010|-/G	True	Heterozygous	Dominant	ATXN3, HP:0001939 (Abnormality of metabolism/homeostasis), HP:0032180 (Abnormal circulating metabolite concentration), HP:0003111 (Abnormal blood ion concentration), HP:0010929 (Abnormal blood cation concentration), HP:0010927 (Abnormal blood inorganic cation concentration), HP:0004921 (Abnormal magnesium concentration), HP:0002917 (Hypomagnesemia)
GNC38	CKDu_mag_detox_proox_antiox - 113_S17_ME_L001_R.tsv	ATXN3	Likely Pathogenic	14:92071011	-/TGCTGCTGCTGCTGCTGCTGCTGCTGCTGCTGCTGCTG	Heterozygous	Dominant	ATXN3, HP:0001939 (Abnormality of metabolism/homeostasis), HP:0032180 (Abnormal circulating metabolite concentration), HP:0003111 (Abnormal blood ion concentration), HP:0010929 (Abnormal blood cation concentration), HP:0010927 (Abnormal blood inorganic cation concentration), HP:0004921 (Abnormal magnesium concentration), HP:0002917 (Hypomagnesemia)	ATXN3	Likely Pathogenic	14:92071011|-/TGCTGCTGCTGCTGCTGCTGCTGCTGCTGCTGCTGCTG	True	Heterozygous	Dominant	ATXN3, HP:0001939 (Abnormality of metabolism/homeostasis), HP:0032180 (Abnormal circulating metabolite concentration), HP:0003111 (Abnormal blood ion concentration), HP:0010929 (Abnormal blood cation concentration), HP:0010927 (Abnormal blood inorganic cation concentration), HP:0004921 (Abnormal magnesium concentration), HP:0002917 (Hypomagnesemia)
GNC38	CKDu_mag_detox_proox_antiox - 113_S17_ME_L001_R.tsv	,ATXN3	,Likely Pathogenic	14:92071011	-/CTGCTGCTGCTGCTGCTGCTG,-/TGCTGCTGCTGCTGCTGCTGCTGCTGCTGCTGCTGCTG	Heterozygous	,Dominant	ATXN3, HP:0001939 (Abnormality of metabolism/homeostasis), HP:0032180 (Abnormal circulating metabolite concentration), HP:0003111 (Abnormal blood ion concentration), HP:0010929 (Abnormal blood cation concentration), HP:0010927 (Abnormal blood inorganic cation concentration), HP:0004921 (Abnormal magnesium concentration), HP:0002917 (Hypomagnesemia)	ATXN3	,Likely Pathogenic	14:92071011|-/CTGCTGCTGCTGCTGCTGCTG,-/TGCTGCTGCTGCTGCTGCTGCTGCTGCTGCTGCTGCTG	True	Heterozygous	,Dominant	ATXN3, HP:0001939 (Abnormality of metabolism/homeostasis), HP:0032180 (Abnormal circulating metabolite concentration), HP:0003111 (Abnormal blood ion concentration), HP:0010929 (Abnormal blood cation concentration), HP:0010927 (Abnormal blood inorganic cation concentration), HP:0004921 (Abnormal magnesium concentration), HP:0002917 (Hypomagnesemia)
GNC38	CKDu_mag_detox_proox_antiox - 113_S17_ME_L001_R.tsv	,ATXN3	,Likely Pathogenic	14:92071011	-/CTGCTGCTGCTGCTGCTGCTGCTGCTG,-/TGCTGCTGCTGCTGCTGCTGCTGCTGCTGCTGCTGCTG	Heterozygous	,Dominant	ATXN3, HP:0001939 (Abnormality of metabolism/homeostasis), HP:0032180 (Abnormal circulating metabolite concentration), HP:0003111 (Abnormal blood ion concentration), HP:0010929 (Abnormal blood cation concentration), HP:0010927 (Abnormal blood inorganic cation concentration), HP:0004921 (Abnormal magnesium concentration), HP:0002917 (Hypomagnesemia)	ATXN3	,Likely Pathogenic	14:92071011|-/CTGCTGCTGCTGCTGCTGCTGCTGCTG,-/TGCTGCTGCTGCTGCTGCTGCTGCTGCTGCTGCTGCTG	True	Heterozygous	,Dominant	ATXN3, HP:0001939 (Abnormality of metabolism/homeostasis), HP:0032180 (Abnormal circulating metabolite concentration), HP:0003111 (Abnormal blood ion concentration), HP:0010929 (Abnormal blood cation concentration), HP:0010927 (Abnormal blood inorganic cation concentration), HP:0004921 (Abnormal magnesium concentration), HP:0002917 (Hypomagnesemia)
GNC38	CKDu_mag_detox_proox_antiox - 113_S17_ME_L001_R.tsv	ATXN3,	Likely Pathogenic,	14:92071011	-/TGCTGCTGCTGCTGCTGCTGCTGCTGCTGCTGCTGCTG,-/CTGCTGCTGCTGCTGCTGCTGCTGCTGCTGCTGCTGCTG	Heterozygous	Dominant,	ATXN3, HP:0001939 (Abnormality of metabolism/homeostasis), HP:0032180 (Abnormal circulating metabolite concentration), HP:0003111 (Abnormal blood ion concentration), HP:0010929 (Abnormal blood cation concentration), HP:0010927 (Abnormal blood inorganic cation concentration), HP:0004921 (Abnormal magnesium concentration), HP:0002917 (Hypomagnesemia)	ATXN3	Likely Pathogenic,	14:92071011|-/TGCTGCTGCTGCTGCTGCTGCTGCTGCTGCTGCTGCTG,-/CTGCTGCTGCTGCTGCTGCTGCTGCTGCTGCTGCTGCTG	True	Heterozygous	Dominant,	ATXN3, HP:0001939 (Abnormality of metabolism/homeostasis), HP:0032180 (Abnormal circulating metabolite concentration), HP:0003111 (Abnormal blood ion concentration), HP:0010929 (Abnormal blood cation concentration), HP:0010927 (Abnormal blood inorganic cation concentration), HP:0004921 (Abnormal magnesium concentration), HP:0002917 (Hypomagnesemia)
GNC38	CKDu_mag_detox_proox_antiox - 113_S17_ME_L001_R.tsv	ATXN3,	Likely Pathogenic,	14:92071011	-/TGCTGCTGCTGCTGCTGCTGCTGCTGCTGCTGCTGCTG,-/TGCTGCTGCTGCTGCTG	Heterozygous	Dominant,	ATXN3, HP:0001939 (Abnormality of metabolism/homeostasis), HP:0032180 (Abnormal circulating metabolite concentration), HP:0003111 (Abnormal blood ion concentration), HP:0010929 (Abnormal blood cation concentration), HP:0010927 (Abnormal blood inorganic cation concentration), HP:0004921 (Abnormal magnesium concentration), HP:0002917 (Hypomagnesemia)	ATXN3	Likely Pathogenic,	14:92071011|-/TGCTGCTGCTGCTGCTGCTGCTGCTGCTGCTGCTGCTG,-/TGCTGCTGCTGCTGCTG	True	Heterozygous	Dominant,	ATXN3, HP:0001939 (Abnormality of metabolism/homeostasis), HP:0032180 (Abnormal circulating metabolite concentration), HP:0003111 (Abnormal blood ion concentration), HP:0010929 (Abnormal blood cation concentration), HP:0010927 (Abnormal blood inorganic cation concentration), HP:0004921 (Abnormal magnesium concentration), HP:0002917 (Hypomagnesemia)
GNC38	CKDu_mag_detox_proox_antiox - 113_S17_ME_L001_R.tsv	ATXN3,	Likely Pathogenic,	14:92071011	-/TGCTGCTGCTGCTGCTGCTGCTGCTGCTGCTGCTGCTG,-/TGCTGCTGCTGCTGCTGCTGCTGCTGCTGCTGCTGCTGCTG	Heterozygous	Dominant,	ATXN3, HP:0001939 (Abnormality of metabolism/homeostasis), HP:0032180 (Abnormal circulating metabolite concentration), HP:0003111 (Abnormal blood ion concentration), HP:0010929 (Abnormal blood cation concentration), HP:0010927 (Abnormal blood inorganic cation concentration), HP:0004921 (Abnormal magnesium concentration), HP:0002917 (Hypomagnesemia)	ATXN3	Likely Pathogenic,	14:92071011|-/TGCTGCTGCTGCTGCTGCTGCTGCTGCTGCTGCTGCTG,-/TGCTGCTGCTGCTGCTGCTGCTGCTGCTGCTGCTGCTGCTG	True	Heterozygous	Dominant,	ATXN3, HP:0001939 (Abnormality of metabolism/homeostasis), HP:0032180 (Abnormal circulating metabolite concentration), HP:0003111 (Abnormal blood ion concentration), HP:0010929 (Abnormal blood cation concentration), HP:0010927 (Abnormal blood inorganic cation concentration), HP:0004921 (Abnormal magnesium concentration), HP:0002917 (Hypomagnesemia)
GNC38	CKDu_mag_detox_proox_antiox - 113_S17_ME_L001_R.tsv	ATXN3	Likely Pathogenic	14:92071036	-/GCTGCTGCTGCTGCTGCTGC	Heterozygous	Dominant	ATXN3, HP:0001939 (Abnormality of metabolism/homeostasis), HP:0032180 (Abnormal circulating metabolite concentration), HP:0003111 (Abnormal blood ion concentration), HP:0010929 (Abnormal blood cation concentration), HP:0010927 (Abnormal blood inorganic cation concentration), HP:0004921 (Abnormal magnesium concentration), HP:0002917 (Hypomagnesemia)	ATXN3	Likely Pathogenic	14:92071036|-/GCTGCTGCTGCTGCTGCTGC	True	Heterozygous	Dominant	ATXN3, HP:0001939 (Abnormality of metabolism/homeostasis), HP:0032180 (Abnormal circulating metabolite concentration), HP:0003111 (Abnormal blood ion concentration), HP:0010929 (Abnormal blood cation concentration), HP:0010927 (Abnormal blood inorganic cation concentration), HP:0004921 (Abnormal magnesium concentration), HP:0002917 (Hypomagnesemia)
GNC38	CKDu_mag_detox_proox_antiox - 113_S17_ME_L001_R.tsv	RTL1	Likely Pathogenic	14:100881179	CT/-	Heterozygous	Default (Recessive)	RTL1, HP:0003107 (Abnormal circulating cholesterol concentration), HP:0003119 (Abnormal circulating lipid concentration), HP:0430071 (Abnormal circulating organic compound concentration), HP:0032180 (Abnormal circulating metabolite concentration), HP:0003111 (Abnormal blood ion concentration), HP:0010929 (Abnormal blood cation concentration), HP:0010927 (Abnormal blood inorganic cation concentrat…	RTL1	Likely Pathogenic	14:100881179|CT/-	True	Heterozygous	Default (Recessive)	RTL1, HP:0003107 (Abnormal circulating cholesterol concentration), HP:0003119 (Abnormal circulating lipid concentration), HP:0430071 (Abnormal circulating organic compound concentration), HP:0032180 (Abnormal circulating metabolite concentration), HP:0003111 (Abnormal blood ion concentration), HP:0010929 (Abnormal blood cation concentration), HP:0010927 (Abnormal blood inorganic cation concentrat…
GNC55	CKDu_mag_detox_proox_antiox - 114_S114_ME_L001_R.tsv	FIP1L1	Likely Pathogenic	4:53453081	AG/-	Heterozygous	Default (Recessive)	FIP1L1, HP:0000790 (Hematuria), HP:0012614 (Abnormal urine cytology), HP:0003110 (Abnormality of urine homeostasis), HP:0001939 (Abnormality of metabolism/homeostasis), HP:0032180 (Abnormal circulating metabolite concentration), HP:0003111 (Abnormal blood ion concentration), HP:0010929 (Abnormal blood cation concentration), HP:0010927 (Abnormal blood inorganic cation concentration), HP:0004921 (A…	FIP1L1	Likely Pathogenic	4:53453081|AG/-	True	Heterozygous	Default (Recessive)	FIP1L1, HP:0000790 (Hematuria), HP:0012614 (Abnormal urine cytology), HP:0003110 (Abnormality of urine homeostasis), HP:0001939 (Abnormality of metabolism/homeostasis), HP:0032180 (Abnormal circulating metabolite concentration), HP:0003111 (Abnormal blood ion concentration), HP:0010929 (Abnormal blood cation concentration), HP:0010927 (Abnormal blood inorganic cation concentration), HP:0004921 (A…
GNC55	CKDu_mag_detox_proox_antiox - 114_S114_ME_L001_R.tsv	HLA-DRB1	Likely Pathogenic	6:32581803	G/-	Heterozygous	Dominant	HLA-DRB1, HP:0003072 (Hypercalcemia), HP:0004363 (Abnormal circulating calcium concentration), HP:0010927 (Abnormal blood inorganic cation concentration), HP:0004921 (Abnormal magnesium concentration), HP:0002917 (Hypomagnesemia)	HLA-DRB1	Likely Pathogenic	6:32581803|G/-	True	Heterozygous	Dominant	HLA-DRB1, HP:0003072 (Hypercalcemia), HP:0004363 (Abnormal circulating calcium concentration), HP:0010927 (Abnormal blood inorganic cation concentration), HP:0004921 (Abnormal magnesium concentration), HP:0002917 (Hypomagnesemia)
GNC55	CKDu_mag_detox_proox_antiox - 114_S114_ME_L001_R.tsv	HLA-DRB1	Likely Pathogenic	6:32581808	-/T	Heterozygous	Dominant	HLA-DRB1, HP:0003072 (Hypercalcemia), HP:0004363 (Abnormal circulating calcium concentration), HP:0010927 (Abnormal blood inorganic cation concentration), HP:0004921 (Abnormal magnesium concentration), HP:0002917 (Hypomagnesemia)	HLA-DRB1	Likely Pathogenic	6:32581808|-/T	True	Heterozygous	Dominant	HLA-DRB1, HP:0003072 (Hypercalcemia), HP:0004363 (Abnormal circulating calcium concentration), HP:0010927 (Abnormal blood inorganic cation concentration), HP:0004921 (Abnormal magnesium concentration), HP:0002917 (Hypomagnesemia)
GNC55	CKDu_mag_detox_proox_antiox - 114_S114_ME_L001_R.tsv	HLA-DRB1	Likely Pathogenic	6:32584158	G/T	Heterozygous	Dominant	HLA-DRB1, HP:0003072 (Hypercalcemia), HP:0004363 (Abnormal circulating calcium concentration), HP:0010927 (Abnormal blood inorganic cation concentration), HP:0004921 (Abnormal magnesium concentration), HP:0002917 (Hypomagnesemia)	HLA-DRB1	Likely Pathogenic	6:32584158|G/T	True	Heterozygous	Dominant	HLA-DRB1, HP:0003072 (Hypercalcemia), HP:0004363 (Abnormal circulating calcium concentration), HP:0010927 (Abnormal blood inorganic cation concentration), HP:0004921 (Abnormal magnesium concentration), HP:0002917 (Hypomagnesemia)
GNC55	CKDu_mag_detox_proox_antiox - 114_S114_ME_L001_R.tsv	LFNG	Likely Pathogenic	7:2513248	GATG/-	Heterozygous	Recessive	LFNG, HP:0000002 (Abnormality of body height), HP:0001507 (Growth abnormality), HP:0000118 (Phenotypic abnormality), HP:0001939 (Abnormality of metabolism/homeostasis), HP:0032180 (Abnormal circulating metabolite concentration), HP:0003111 (Abnormal blood ion concentration), HP:0010929 (Abnormal blood cation concentration), HP:0010927 (Abnormal blood inorganic cation concentration), HP:0004921 (A…	LFNG	Likely Pathogenic	7:2513248|GATG/-	True	Heterozygous	Recessive	LFNG, HP:0000002 (Abnormality of body height), HP:0001507 (Growth abnormality), HP:0000118 (Phenotypic abnormality), HP:0001939 (Abnormality of metabolism/homeostasis), HP:0032180 (Abnormal circulating metabolite concentration), HP:0003111 (Abnormal blood ion concentration), HP:0010929 (Abnormal blood cation concentration), HP:0010927 (Abnormal blood inorganic cation concentration), HP:0004921 (A…
GNC55	CKDu_mag_detox_proox_antiox - 114_S114_ME_L001_R.tsv	LFNG,	Likely Pathogenic,	7:2513248	GATG/-,GATG/GATGGATG	Heterozygous	Recessive,	LFNG, HP:0000002 (Abnormality of body height), HP:0001507 (Growth abnormality), HP:0000118 (Phenotypic abnormality), HP:0001939 (Abnormality of metabolism/homeostasis), HP:0032180 (Abnormal circulating metabolite concentration), HP:0003111 (Abnormal blood ion concentration), HP:0010929 (Abnormal blood cation concentration), HP:0010927 (Abnormal blood inorganic cation concentration), HP:0004921 (A…	LFNG	Likely Pathogenic,	7:2513248|GATG/-,GATG/GATGGATG	True	Heterozygous	Recessive,	LFNG, HP:0000002 (Abnormality of body height), HP:0001507 (Growth abnormality), HP:0000118 (Phenotypic abnormality), HP:0001939 (Abnormality of metabolism/homeostasis), HP:0032180 (Abnormal circulating metabolite concentration), HP:0003111 (Abnormal blood ion concentration), HP:0010929 (Abnormal blood cation concentration), HP:0010927 (Abnormal blood inorganic cation concentration), HP:0004921 (A…
GNC55	CKDu_mag_detox_proox_antiox - 114_S114_ME_L001_R.tsv	PSPH	Likely Pathogenic	7:56019599	C/-	Heterozygous	Recessive	PSPH, HP:0003112 (Abnormal circulating amino acid concentration), HP:0004354 (Abnormal circulating carboxylic acid concentration), HP:0430071 (Abnormal circulating organic compound concentration), HP:0032180 (Abnormal circulating metabolite concentration), HP:0003111 (Abnormal blood ion concentration), HP:0010929 (Abnormal blood cation concentration), HP:0010927 (Abnormal blood inorganic cation c…	PSPH	Likely Pathogenic	7:56019599|C/-	True	Heterozygous	Recessive	PSPH, HP:0003112 (Abnormal circulating amino acid concentration), HP:0004354 (Abnormal circulating carboxylic acid concentration), HP:0430071 (Abnormal circulating organic compound concentration), HP:0032180 (Abnormal circulating metabolite concentration), HP:0003111 (Abnormal blood ion concentration), HP:0010929 (Abnormal blood cation concentration), HP:0010927 (Abnormal blood inorganic cation c…
GNC55	CKDu_mag_detox_proox_antiox - 114_S114_ME_L001_R.tsv	COG5	Likely Pathogenic	7:107558014	G/A	Heterozygous	Recessive	COG5, HP:0001939 (Abnormality of metabolism/homeostasis), HP:0032180 (Abnormal circulating metabolite concentration), HP:0003111 (Abnormal blood ion concentration), HP:0010929 (Abnormal blood cation concentration), HP:0010927 (Abnormal blood inorganic cation concentration), HP:0004921 (Abnormal magnesium concentration), HP:0002917 (Hypomagnesemia)	COG5	Likely Pathogenic	7:107558014|G/A	True	Heterozygous	Recessive	COG5, HP:0001939 (Abnormality of metabolism/homeostasis), HP:0032180 (Abnormal circulating metabolite concentration), HP:0003111 (Abnormal blood ion concentration), HP:0010929 (Abnormal blood cation concentration), HP:0010927 (Abnormal blood inorganic cation concentration), HP:0004921 (Abnormal magnesium concentration), HP:0002917 (Hypomagnesemia)
GNH55	CKDu_mag_detox_proox_antiox - 115_S19_ME_L001_R.tsv	SOS1	Likely Pathogenic	2:39124657	TACT/-	Heterozygous	Dominant	SOS1, HP:0000969 (Edema), HP:0011032 (Abnormality of fluid regulation), HP:0012337 (Abnormal homeostasis), HP:0001939 (Abnormality of metabolism/homeostasis), HP:0032180 (Abnormal circulating metabolite concentration), HP:0003111 (Abnormal blood ion concentration), HP:0010929 (Abnormal blood cation concentration), HP:0010927 (Abnormal blood inorganic cation concentration), HP:0004921 (Abnormal ma…	SOS1	Likely Pathogenic	2:39124657|TACT/-	True	Heterozygous	Dominant	SOS1, HP:0000969 (Edema), HP:0011032 (Abnormality of fluid regulation), HP:0012337 (Abnormal homeostasis), HP:0001939 (Abnormality of metabolism/homeostasis), HP:0032180 (Abnormal circulating metabolite concentration), HP:0003111 (Abnormal blood ion concentration), HP:0010929 (Abnormal blood cation concentration), HP:0010927 (Abnormal blood inorganic cation concentration), HP:0004921 (Abnormal ma…
GNH55	CKDu_mag_detox_proox_antiox - 115_S19_ME_L001_R.tsv	LOC105374220,SPATA16	VUS/Conflicting,Likely Pathogenic	3:173117281	T/-,T/-	Heterozygous	Default (Recessive),Recessive	,SPATA16, HP:0000078 (Abnormality of the genital system), HP:0000119 (Abnormality of the genitourinary system), HP:0000118 (Phenotypic abnormality), HP:0001939 (Abnormality of metabolism/homeostasis), HP:0032180 (Abnormal circulating metabolite concentration), HP:0003111 (Abnormal blood ion concentration), HP:0010929 (Abnormal blood cation concentration), HP:0010927 (Abnormal blood inorganic cati…	SPATA16	VUS/Conflicting,Likely Pathogenic	3:173117281|T/-,T/-	True	Heterozygous	Default (Recessive),Recessive	,SPATA16, HP:0000078 (Abnormality of the genital system), HP:0000119 (Abnormality of the genitourinary system), HP:0000118 (Phenotypic abnormality), HP:0001939 (Abnormality of metabolism/homeostasis), HP:0032180 (Abnormal circulating metabolite concentration), HP:0003111 (Abnormal blood ion concentration), HP:0010929 (Abnormal blood cation concentration), HP:0010927 (Abnormal blood inorganic cati…
GNH55	CKDu_mag_detox_proox_antiox - 115_S19_ME_L001_R.tsv	HTT	Likely Pathogenic	4:3074927	G/-	Heterozygous	Dominant	HTT, HP:0003107 (Abnormal circulating cholesterol concentration), HP:0003119 (Abnormal circulating lipid concentration), HP:0430071 (Abnormal circulating organic compound concentration), HP:0032180 (Abnormal circulating metabolite concentration), HP:0003111 (Abnormal blood ion concentration), HP:0010929 (Abnormal blood cation concentration), HP:0010927 (Abnormal blood inorganic cation concentrati…	HTT	Likely Pathogenic	4:3074927|G/-	True	Heterozygous	Dominant	HTT, HP:0003107 (Abnormal circulating cholesterol concentration), HP:0003119 (Abnormal circulating lipid concentration), HP:0430071 (Abnormal circulating organic compound concentration), HP:0032180 (Abnormal circulating metabolite concentration), HP:0003111 (Abnormal blood ion concentration), HP:0010929 (Abnormal blood cation concentration), HP:0010927 (Abnormal blood inorganic cation concentrati…
GNH55	CKDu_mag_detox_proox_antiox - 115_S19_ME_L001_R.tsv	FIP1L1	Likely Pathogenic	4:53453081	AG/-	Heterozygous	Default (Recessive)	FIP1L1, HP:0000790 (Hematuria), HP:0012614 (Abnormal urine cytology), HP:0003110 (Abnormality of urine homeostasis), HP:0001939 (Abnormality of metabolism/homeostasis), HP:0032180 (Abnormal circulating metabolite concentration), HP:0003111 (Abnormal blood ion concentration), HP:0010929 (Abnormal blood cation concentration), HP:0010927 (Abnormal blood inorganic cation concentration), HP:0004921 (A…	FIP1L1	Likely Pathogenic	4:53453081|AG/-	True	Heterozygous	Default (Recessive)	FIP1L1, HP:0000790 (Hematuria), HP:0012614 (Abnormal urine cytology), HP:0003110 (Abnormality of urine homeostasis), HP:0001939 (Abnormality of metabolism/homeostasis), HP:0032180 (Abnormal circulating metabolite concentration), HP:0003111 (Abnormal blood ion concentration), HP:0010929 (Abnormal blood cation concentration), HP:0010927 (Abnormal blood inorganic cation concentration), HP:0004921 (A…
GNH55	CKDu_mag_detox_proox_antiox - 115_S19_ME_L001_R.tsv	HLA-DRB1	Likely Pathogenic	6:32581803	G/-	Heterozygous	Dominant	HLA-DRB1, HP:0003072 (Hypercalcemia), HP:0004363 (Abnormal circulating calcium concentration), HP:0010927 (Abnormal blood inorganic cation concentration), HP:0004921 (Abnormal magnesium concentration), HP:0002917 (Hypomagnesemia)	HLA-DRB1	Likely Pathogenic	6:32581803|G/-	True	Heterozygous	Dominant	HLA-DRB1, HP:0003072 (Hypercalcemia), HP:0004363 (Abnormal circulating calcium concentration), HP:0010927 (Abnormal blood inorganic cation concentration), HP:0004921 (Abnormal magnesium concentration), HP:0002917 (Hypomagnesemia)
GNH55	CKDu_mag_detox_proox_antiox - 115_S19_ME_L001_R.tsv	HLA-DRB1	Likely Pathogenic	6:32581808	-/T	Heterozygous	Dominant	HLA-DRB1, HP:0003072 (Hypercalcemia), HP:0004363 (Abnormal circulating calcium concentration), HP:0010927 (Abnormal blood inorganic cation concentration), HP:0004921 (Abnormal magnesium concentration), HP:0002917 (Hypomagnesemia)	HLA-DRB1	Likely Pathogenic	6:32581808|-/T	True	Heterozygous	Dominant	HLA-DRB1, HP:0003072 (Hypercalcemia), HP:0004363 (Abnormal circulating calcium concentration), HP:0010927 (Abnormal blood inorganic cation concentration), HP:0004921 (Abnormal magnesium concentration), HP:0002917 (Hypomagnesemia)
GNH55	CKDu_mag_detox_proox_antiox - 115_S19_ME_L001_R.tsv	LFNG	Likely Pathogenic	7:2513248	-/GATG	Heterozygous	Recessive	LFNG, HP:0000002 (Abnormality of body height), HP:0001507 (Growth abnormality), HP:0000118 (Phenotypic abnormality), HP:0001939 (Abnormality of metabolism/homeostasis), HP:0032180 (Abnormal circulating metabolite concentration), HP:0003111 (Abnormal blood ion concentration), HP:0010929 (Abnormal blood cation concentration), HP:0010927 (Abnormal blood inorganic cation concentration), HP:0004921 (A…	LFNG	Likely Pathogenic	7:2513248|-/GATG	True	Heterozygous	Recessive	LFNG, HP:0000002 (Abnormality of body height), HP:0001507 (Growth abnormality), HP:0000118 (Phenotypic abnormality), HP:0001939 (Abnormality of metabolism/homeostasis), HP:0032180 (Abnormal circulating metabolite concentration), HP:0003111 (Abnormal blood ion concentration), HP:0010929 (Abnormal blood cation concentration), HP:0010927 (Abnormal blood inorganic cation concentration), HP:0004921 (A…
GNH55	CKDu_mag_detox_proox_antiox - 115_S19_ME_L001_R.tsv	,LFNG	,Likely Pathogenic	7:2513248	GATG/-,GATG/GATGGATG	Heterozygous	,Recessive	LFNG, HP:0000002 (Abnormality of body height), HP:0001507 (Growth abnormality), HP:0000118 (Phenotypic abnormality), HP:0001939 (Abnormality of metabolism/homeostasis), HP:0032180 (Abnormal circulating metabolite concentration), HP:0003111 (Abnormal blood ion concentration), HP:0010929 (Abnormal blood cation concentration), HP:0010927 (Abnormal blood inorganic cation concentration), HP:0004921 (A…	LFNG	,Likely Pathogenic	7:2513248|GATG/-,GATG/GATGGATG	True	Heterozygous	,Recessive	LFNG, HP:0000002 (Abnormality of body height), HP:0001507 (Growth abnormality), HP:0000118 (Phenotypic abnormality), HP:0001939 (Abnormality of metabolism/homeostasis), HP:0032180 (Abnormal circulating metabolite concentration), HP:0003111 (Abnormal blood ion concentration), HP:0010929 (Abnormal blood cation concentration), HP:0010927 (Abnormal blood inorganic cation concentration), HP:0004921 (A…
GNH55	CKDu_mag_detox_proox_antiox - 115_S19_ME_L001_R.tsv	IGF1,LINC02456	Likely Pathogenic,VUS/Conflicting	12:102481776	T/-,T/-	Heterozygous	Recessive,Default (Recessive)	IGF1, HP:0002904 (Hyperbilirubinemia), HP:0033479 (Abnormal circulating bilirubin concentration), HP:0010995 (Abnormal circulating dicarboxylic acid concentration), HP:0004354 (Abnormal circulating carboxylic acid concentration), HP:0430071 (Abnormal circulating organic compound concentration), HP:0032180 (Abnormal circulating metabolite concentration), HP:0003111 (Abnormal blood ion concentratio…	LINC02456	Likely Pathogenic,VUS/Conflicting	12:102481776|T/-,T/-	True	Heterozygous	Recessive,Default (Recessive)	IGF1, HP:0002904 (Hyperbilirubinemia), HP:0033479 (Abnormal circulating bilirubin concentration), HP:0010995 (Abnormal circulating dicarboxylic acid concentration), HP:0004354 (Abnormal circulating carboxylic acid concentration), HP:0430071 (Abnormal circulating organic compound concentration), HP:0032180 (Abnormal circulating metabolite concentration), HP:0003111 (Abnormal blood ion concentratio…
GNH55	CKDu_mag_detox_proox_antiox - 115_S19_ME_L001_R.tsv	DNAH10,LOC124903043	VUS/Conflicting,Likely Pathogenic	12:123924289	C/T,C/T	Heterozygous	Recessive,Default (Recessive)	DNAH10, HP:0000025 (Functional abnormality of male internal genitalia), HP:0012874 (Abnormal male reproductive system physiology), HP:0000080 (Abnormality of reproductive system physiology), HP:0000078 (Abnormality of the genital system), HP:0000119 (Abnormality of the genitourinary system), HP:0000118 (Phenotypic abnormality), HP:0001939 (Abnormality of metabolism/homeostasis), HP:0032180 (Abnor…	LOC124903043	VUS/Conflicting,Likely Pathogenic	12:123924289|C/T,C/T	True	Heterozygous	Recessive,Default (Recessive)	DNAH10, HP:0000025 (Functional abnormality of male internal genitalia), HP:0012874 (Abnormal male reproductive system physiology), HP:0000080 (Abnormality of reproductive system physiology), HP:0000078 (Abnormality of the genital system), HP:0000119 (Abnormality of the genitourinary system), HP:0000118 (Phenotypic abnormality), HP:0001939 (Abnormality of metabolism/homeostasis), HP:0032180 (Abnor…
GNC42	CKDu_mag_detox_proox_antiox - 121_S25_ME_L001_R.tsv	HLA-DRB1	Likely Pathogenic	6:32581803	G/-	Heterozygous	Dominant	HLA-DRB1, HP:0003072 (Hypercalcemia), HP:0004363 (Abnormal circulating calcium concentration), HP:0010927 (Abnormal blood inorganic cation concentration), HP:0004921 (Abnormal magnesium concentration), HP:0002917 (Hypomagnesemia)	HLA-DRB1	Likely Pathogenic	6:32581803|G/-	True	Heterozygous	Dominant	HLA-DRB1, HP:0003072 (Hypercalcemia), HP:0004363 (Abnormal circulating calcium concentration), HP:0010927 (Abnormal blood inorganic cation concentration), HP:0004921 (Abnormal magnesium concentration), HP:0002917 (Hypomagnesemia)
GNC42	CKDu_mag_detox_proox_antiox - 121_S25_ME_L001_R.tsv	HLA-DRB1	Likely Pathogenic	6:32581808	-/T	Heterozygous	Dominant	HLA-DRB1, HP:0003072 (Hypercalcemia), HP:0004363 (Abnormal circulating calcium concentration), HP:0010927 (Abnormal blood inorganic cation concentration), HP:0004921 (Abnormal magnesium concentration), HP:0002917 (Hypomagnesemia)	HLA-DRB1	Likely Pathogenic	6:32581808|-/T	True	Heterozygous	Dominant	HLA-DRB1, HP:0003072 (Hypercalcemia), HP:0004363 (Abnormal circulating calcium concentration), HP:0010927 (Abnormal blood inorganic cation concentration), HP:0004921 (Abnormal magnesium concentration), HP:0002917 (Hypomagnesemia)
GNC42	CKDu_mag_detox_proox_antiox - 121_S25_ME_L001_R.tsv	HLA-DRB1	Likely Pathogenic	6:32584158	G/T	Heterozygous	Dominant	HLA-DRB1, HP:0003072 (Hypercalcemia), HP:0004363 (Abnormal circulating calcium concentration), HP:0010927 (Abnormal blood inorganic cation concentration), HP:0004921 (Abnormal magnesium concentration), HP:0002917 (Hypomagnesemia)	HLA-DRB1	Likely Pathogenic	6:32584158|G/T	True	Heterozygous	Dominant	HLA-DRB1, HP:0003072 (Hypercalcemia), HP:0004363 (Abnormal circulating calcium concentration), HP:0010927 (Abnormal blood inorganic cation concentration), HP:0004921 (Abnormal magnesium concentration), HP:0002917 (Hypomagnesemia)
GNC42	CKDu_mag_detox_proox_antiox - 121_S25_ME_L001_R.tsv	PNLDC1	Likely Pathogenic	6:159800248	CGTGGGCAGCA/-	Heterozygous	Recessive	PNLDC1, HP:0000025 (Functional abnormality of male internal genitalia), HP:0012874 (Abnormal male reproductive system physiology), HP:0000080 (Abnormality of reproductive system physiology), HP:0000078 (Abnormality of the genital system), HP:0000119 (Abnormality of the genitourinary system), HP:0000118 (Phenotypic abnormality), HP:0001939 (Abnormality of metabolism/homeostasis), HP:0032180 (Abnor…	PNLDC1	Likely Pathogenic	6:159800248|CGTGGGCAGCA/-	True	Heterozygous	Recessive	PNLDC1, HP:0000025 (Functional abnormality of male internal genitalia), HP:0012874 (Abnormal male reproductive system physiology), HP:0000080 (Abnormality of reproductive system physiology), HP:0000078 (Abnormality of the genital system), HP:0000119 (Abnormality of the genitourinary system), HP:0000118 (Phenotypic abnormality), HP:0001939 (Abnormality of metabolism/homeostasis), HP:0032180 (Abnor…
GNC42	CKDu_mag_detox_proox_antiox - 121_S25_ME_L001_R.tsv	POT1	Likely Pathogenic	7:124851939	-/AGATTCTAAATCCCTATAATTGAAAGAATACAATTTCAAATTGCATAAAACAAAGTCAATATAGTAAATT	Heterozygous	Dominant	POT1, HP:0000009 (Functional abnormality of the bladder), HP:0000014 (Abnormality of the bladder), HP:0010936 (Abnormality of the lower urinary tract), HP:0000079 (Abnormality of the urinary system), HP:0000119 (Abnormality of the genitourinary system), HP:0000118 (Phenotypic abnormality), HP:0001939 (Abnormality of metabolism/homeostasis), HP:0032180 (Abnormal circulating metabolite concentratio…	POT1	Likely Pathogenic	7:124851939|-/AGATTCTAAATCCCTATAATTGAAAGAATACAATTTCAAATTGCATAAAACAAAGTCAATATAGTAAATT	True	Heterozygous	Dominant	POT1, HP:0000009 (Functional abnormality of the bladder), HP:0000014 (Abnormality of the bladder), HP:0010936 (Abnormality of the lower urinary tract), HP:0000079 (Abnormality of the urinary system), HP:0000119 (Abnormality of the genitourinary system), HP:0000118 (Phenotypic abnormality), HP:0001939 (Abnormality of metabolism/homeostasis), HP:0032180 (Abnormal circulating metabolite concentratio…
GNC42	CKDu_mag_detox_proox_antiox - 121_S25_ME_L001_R.tsv	DNHD1	Pathogenic	11:6511424	C/T	Heterozygous	Recessive	DNHD1, HP:0000025 (Functional abnormality of male internal genitalia), HP:0012874 (Abnormal male reproductive system physiology), HP:0000080 (Abnormality of reproductive system physiology), HP:0000078 (Abnormality of the genital system), HP:0000119 (Abnormality of the genitourinary system), HP:0000118 (Phenotypic abnormality), HP:0001939 (Abnormality of metabolism/homeostasis), HP:0032180 (Abnorm…	DNHD1	Pathogenic	11:6511424|C/T	True	Heterozygous	Recessive	DNHD1, HP:0000025 (Functional abnormality of male internal genitalia), HP:0012874 (Abnormal male reproductive system physiology), HP:0000080 (Abnormality of reproductive system physiology), HP:0000078 (Abnormality of the genital system), HP:0000119 (Abnormality of the genitourinary system), HP:0000118 (Phenotypic abnormality), HP:0001939 (Abnormality of metabolism/homeostasis), HP:0032180 (Abnorm…
GNC42	CKDu_mag_detox_proox_antiox - 121_S25_ME_L001_R.tsv	ATXN3	Likely Pathogenic	14:92071010	-/G	Heterozygous	Dominant	ATXN3, HP:0001939 (Abnormality of metabolism/homeostasis), HP:0032180 (Abnormal circulating metabolite concentration), HP:0003111 (Abnormal blood ion concentration), HP:0010929 (Abnormal blood cation concentration), HP:0010927 (Abnormal blood inorganic cation concentration), HP:0004921 (Abnormal magnesium concentration), HP:0002917 (Hypomagnesemia)	ATXN3	Likely Pathogenic	14:92071010|-/G	True	Heterozygous	Dominant	ATXN3, HP:0001939 (Abnormality of metabolism/homeostasis), HP:0032180 (Abnormal circulating metabolite concentration), HP:0003111 (Abnormal blood ion concentration), HP:0010929 (Abnormal blood cation concentration), HP:0010927 (Abnormal blood inorganic cation concentration), HP:0004921 (Abnormal magnesium concentration), HP:0002917 (Hypomagnesemia)
GNC42	CKDu_mag_detox_proox_antiox - 121_S25_ME_L001_R.tsv	ATXN3	Likely Pathogenic	14:92071011	-/TGCTGCTGCTGCTGCTGCTGCTGCTGCTGCTGCTGCTGCTGCTG	Heterozygous	Dominant	ATXN3, HP:0001939 (Abnormality of metabolism/homeostasis), HP:0032180 (Abnormal circulating metabolite concentration), HP:0003111 (Abnormal blood ion concentration), HP:0010929 (Abnormal blood cation concentration), HP:0010927 (Abnormal blood inorganic cation concentration), HP:0004921 (Abnormal magnesium concentration), HP:0002917 (Hypomagnesemia)	ATXN3	Likely Pathogenic	14:92071011|-/TGCTGCTGCTGCTGCTGCTGCTGCTGCTGCTGCTGCTGCTGCTG	True	Heterozygous	Dominant	ATXN3, HP:0001939 (Abnormality of metabolism/homeostasis), HP:0032180 (Abnormal circulating metabolite concentration), HP:0003111 (Abnormal blood ion concentration), HP:0010929 (Abnormal blood cation concentration), HP:0010927 (Abnormal blood inorganic cation concentration), HP:0004921 (Abnormal magnesium concentration), HP:0002917 (Hypomagnesemia)
GNC42	CKDu_mag_detox_proox_antiox - 121_S25_ME_L001_R.tsv	ATXN3,ATXN3	Likely Pathogenic,Likely Benign	14:92071011	-/TGCTGCTGCTGCTGCTGCTGCTGCTGCTGCTGCTGCTGCTGCTG,-/CTGCTGCTGCTGCTGCTGCTGCTGCTG	Heterozygous	Dominant,Dominant	ATXN3, HP:0001939 (Abnormality of metabolism/homeostasis), HP:0032180 (Abnormal circulating metabolite concentration), HP:0003111 (Abnormal blood ion concentration), HP:0010929 (Abnormal blood cation concentration), HP:0010927 (Abnormal blood inorganic cation concentration), HP:0004921 (Abnormal magnesium concentration), HP:0002917 (Hypomagnesemia)	ATXN3	Likely Pathogenic,Likely Benign	14:92071011|-/TGCTGCTGCTGCTGCTGCTGCTGCTGCTGCTGCTGCTGCTGCTG,-/CTGCTGCTGCTGCTGCTGCTGCTGCTG	True	Heterozygous	Dominant,Dominant	ATXN3, HP:0001939 (Abnormality of metabolism/homeostasis), HP:0032180 (Abnormal circulating metabolite concentration), HP:0003111 (Abnormal blood ion concentration), HP:0010929 (Abnormal blood cation concentration), HP:0010927 (Abnormal blood inorganic cation concentration), HP:0004921 (Abnormal magnesium concentration), HP:0002917 (Hypomagnesemia)
GNC42	CKDu_mag_detox_proox_antiox - 121_S25_ME_L001_R.tsv	DM1-AS,DMPK	Likely Benign,Likely Pathogenic	19:45771769	A/C,A/C	Heterozygous	Default (Recessive),Dominant	,DMPK, HP:0000009 (Functional abnormality of the bladder), HP:0000014 (Abnormality of the bladder), HP:0010936 (Abnormality of the lower urinary tract), HP:0000079 (Abnormality of the urinary system), HP:0000119 (Abnormality of the genitourinary system), HP:0000118 (Phenotypic abnormality), HP:0001939 (Abnormality of metabolism/homeostasis), HP:0032180 (Abnormal circulating metabolite concentrati…	DMPK	Likely Benign,Likely Pathogenic	19:45771769|A/C,A/C	True	Heterozygous	Default (Recessive),Dominant	,DMPK, HP:0000009 (Functional abnormality of the bladder), HP:0000014 (Abnormality of the bladder), HP:0010936 (Abnormality of the lower urinary tract), HP:0000079 (Abnormality of the urinary system), HP:0000119 (Abnormality of the genitourinary system), HP:0000118 (Phenotypic abnormality), HP:0001939 (Abnormality of metabolism/homeostasis), HP:0032180 (Abnormal circulating metabolite concentrati…
GNC57	CKDu_mag_detox_proox_antiox - 122_S122_ME_L001_R.tsv	GBA	Likely Pathogenic	1:155235723	G/A	Heterozygous	Recessive	GBA, HP:0002904 (Hyperbilirubinemia), HP:0033479 (Abnormal circulating bilirubin concentration), HP:0010995 (Abnormal circulating dicarboxylic acid concentration), HP:0004354 (Abnormal circulating carboxylic acid concentration), HP:0430071 (Abnormal circulating organic compound concentration), HP:0032180 (Abnormal circulating metabolite concentration), HP:0003111 (Abnormal blood ion concentration…	GBA	Likely Pathogenic	1:155235723|G/A	True	Heterozygous	Recessive	GBA, HP:0002904 (Hyperbilirubinemia), HP:0033479 (Abnormal circulating bilirubin concentration), HP:0010995 (Abnormal circulating dicarboxylic acid concentration), HP:0004354 (Abnormal circulating carboxylic acid concentration), HP:0430071 (Abnormal circulating organic compound concentration), HP:0032180 (Abnormal circulating metabolite concentration), HP:0003111 (Abnormal blood ion concentration…
GNC57	CKDu_mag_detox_proox_antiox - 122_S122_ME_L001_R.tsv	FIP1L1	Likely Pathogenic	4:53453081	AG/-	Heterozygous	Default (Recessive)	FIP1L1, HP:0000790 (Hematuria), HP:0012614 (Abnormal urine cytology), HP:0003110 (Abnormality of urine homeostasis), HP:0001939 (Abnormality of metabolism/homeostasis), HP:0032180 (Abnormal circulating metabolite concentration), HP:0003111 (Abnormal blood ion concentration), HP:0010929 (Abnormal blood cation concentration), HP:0010927 (Abnormal blood inorganic cation concentration), HP:0004921 (A…	FIP1L1	Likely Pathogenic	4:53453081|AG/-	True	Heterozygous	Default (Recessive)	FIP1L1, HP:0000790 (Hematuria), HP:0012614 (Abnormal urine cytology), HP:0003110 (Abnormality of urine homeostasis), HP:0001939 (Abnormality of metabolism/homeostasis), HP:0032180 (Abnormal circulating metabolite concentration), HP:0003111 (Abnormal blood ion concentration), HP:0010929 (Abnormal blood cation concentration), HP:0010927 (Abnormal blood inorganic cation concentration), HP:0004921 (A…
GNC57	CKDu_mag_detox_proox_antiox - 122_S122_ME_L001_R.tsv	PSPH	Likely Pathogenic	7:56019599	C/-	Heterozygous	Recessive	PSPH, HP:0003112 (Abnormal circulating amino acid concentration), HP:0004354 (Abnormal circulating carboxylic acid concentration), HP:0430071 (Abnormal circulating organic compound concentration), HP:0032180 (Abnormal circulating metabolite concentration), HP:0003111 (Abnormal blood ion concentration), HP:0010929 (Abnormal blood cation concentration), HP:0010927 (Abnormal blood inorganic cation c…	PSPH	Likely Pathogenic	7:56019599|C/-	True	Heterozygous	Recessive	PSPH, HP:0003112 (Abnormal circulating amino acid concentration), HP:0004354 (Abnormal circulating carboxylic acid concentration), HP:0430071 (Abnormal circulating organic compound concentration), HP:0032180 (Abnormal circulating metabolite concentration), HP:0003111 (Abnormal blood ion concentration), HP:0010929 (Abnormal blood cation concentration), HP:0010927 (Abnormal blood inorganic cation c…
GNC57	CKDu_mag_detox_proox_antiox - 122_S122_ME_L001_R.tsv	TRIM28	Likely Pathogenic	19:58545076	-/GGGG	Heterozygous	Default (Recessive)	TRIM28, HP:0003072 (Hypercalcemia), HP:0004363 (Abnormal circulating calcium concentration), HP:0010927 (Abnormal blood inorganic cation concentration), HP:0004921 (Abnormal magnesium concentration), HP:0002917 (Hypomagnesemia)	TRIM28	Likely Pathogenic	19:58545076|-/GGGG	True	Heterozygous	Default (Recessive)	TRIM28, HP:0003072 (Hypercalcemia), HP:0004363 (Abnormal circulating calcium concentration), HP:0010927 (Abnormal blood inorganic cation concentration), HP:0004921 (Abnormal magnesium concentration), HP:0002917 (Hypomagnesemia)
GNC57	CKDu_mag_detox_proox_antiox - 122_S122_ME_L001_R.tsv	RBMX	Likely Pathogenic	X:136874413	-/GG	Heterozygous	Recessive	RBMX, HP:0000282 (Facial edema), HP:0000969 (Edema), HP:0011032 (Abnormality of fluid regulation), HP:0012337 (Abnormal homeostasis), HP:0001939 (Abnormality of metabolism/homeostasis), HP:0032180 (Abnormal circulating metabolite concentration), HP:0003111 (Abnormal blood ion concentration), HP:0010929 (Abnormal blood cation concentration), HP:0010927 (Abnormal blood inorganic cation concentratio…	RBMX	Likely Pathogenic	X:136874413|-/GG	True	Heterozygous	Recessive	RBMX, HP:0000282 (Facial edema), HP:0000969 (Edema), HP:0011032 (Abnormality of fluid regulation), HP:0012337 (Abnormal homeostasis), HP:0001939 (Abnormality of metabolism/homeostasis), HP:0032180 (Abnormal circulating metabolite concentration), HP:0003111 (Abnormal blood ion concentration), HP:0010929 (Abnormal blood cation concentration), HP:0010927 (Abnormal blood inorganic cation concentratio…
GNH56	CKDu_mag_detox_proox_antiox - 123_S27_ME_L001_R.tsv	SRD5A2	Likely Pathogenic	2:31526224	C/T	Heterozygous	Recessive	SRD5A2, HP:0001939 (Abnormality of metabolism/homeostasis), HP:0032180 (Abnormal circulating metabolite concentration), HP:0003111 (Abnormal blood ion concentration), HP:0010929 (Abnormal blood cation concentration), HP:0010927 (Abnormal blood inorganic cation concentration), HP:0004921 (Abnormal magnesium concentration), HP:0002917 (Hypomagnesemia)	SRD5A2	Likely Pathogenic	2:31526224|C/T	True	Heterozygous	Recessive	SRD5A2, HP:0001939 (Abnormality of metabolism/homeostasis), HP:0032180 (Abnormal circulating metabolite concentration), HP:0003111 (Abnormal blood ion concentration), HP:0010929 (Abnormal blood cation concentration), HP:0010927 (Abnormal blood inorganic cation concentration), HP:0004921 (Abnormal magnesium concentration), HP:0002917 (Hypomagnesemia)
GNH56	CKDu_mag_detox_proox_antiox - 123_S27_ME_L001_R.tsv	HLA-DRB1	Likely Pathogenic	6:32584185	-/T	Heterozygous	Dominant	HLA-DRB1, HP:0003072 (Hypercalcemia), HP:0004363 (Abnormal circulating calcium concentration), HP:0010927 (Abnormal blood inorganic cation concentration), HP:0004921 (Abnormal magnesium concentration), HP:0002917 (Hypomagnesemia)	HLA-DRB1	Likely Pathogenic	6:32584185|-/T	True	Heterozygous	Dominant	HLA-DRB1, HP:0003072 (Hypercalcemia), HP:0004363 (Abnormal circulating calcium concentration), HP:0010927 (Abnormal blood inorganic cation concentration), HP:0004921 (Abnormal magnesium concentration), HP:0002917 (Hypomagnesemia)
GNH56	CKDu_mag_detox_proox_antiox - 123_S27_ME_L001_R.tsv	HLA-DRB1	Likely Pathogenic	6:32584186	-/T	Heterozygous	Dominant	HLA-DRB1, HP:0003072 (Hypercalcemia), HP:0004363 (Abnormal circulating calcium concentration), HP:0010927 (Abnormal blood inorganic cation concentration), HP:0004921 (Abnormal magnesium concentration), HP:0002917 (Hypomagnesemia)	HLA-DRB1	Likely Pathogenic	6:32584186|-/T	True	Heterozygous	Dominant	HLA-DRB1, HP:0003072 (Hypercalcemia), HP:0004363 (Abnormal circulating calcium concentration), HP:0010927 (Abnormal blood inorganic cation concentration), HP:0004921 (Abnormal magnesium concentration), HP:0002917 (Hypomagnesemia)
GNH56	CKDu_mag_detox_proox_antiox - 123_S27_ME_L001_R.tsv	PNLDC1	Likely Pathogenic	6:159800248	CGTGGGCAGCA/-	Homozygous Variant	Recessive	PNLDC1, HP:0000025 (Functional abnormality of male internal genitalia), HP:0012874 (Abnormal male reproductive system physiology), HP:0000080 (Abnormality of reproductive system physiology), HP:0000078 (Abnormality of the genital system), HP:0000119 (Abnormality of the genitourinary system), HP:0000118 (Phenotypic abnormality), HP:0001939 (Abnormality of metabolism/homeostasis), HP:0032180 (Abnor…	PNLDC1	Likely Pathogenic	6:159800248|CGTGGGCAGCA/-	True	Homozygous Variant	Recessive	PNLDC1, HP:0000025 (Functional abnormality of male internal genitalia), HP:0012874 (Abnormal male reproductive system physiology), HP:0000080 (Abnormality of reproductive system physiology), HP:0000078 (Abnormality of the genital system), HP:0000119 (Abnormality of the genitourinary system), HP:0000118 (Phenotypic abnormality), HP:0001939 (Abnormality of metabolism/homeostasis), HP:0032180 (Abnor…
GNH56	CKDu_mag_detox_proox_antiox - 123_S27_ME_L001_R.tsv	IGF1,LINC02456	Likely Pathogenic,VUS/Conflicting	12:102481776	T/-,T/-	Heterozygous	Recessive,Default (Recessive)	IGF1, HP:0002904 (Hyperbilirubinemia), HP:0033479 (Abnormal circulating bilirubin concentration), HP:0010995 (Abnormal circulating dicarboxylic acid concentration), HP:0004354 (Abnormal circulating carboxylic acid concentration), HP:0430071 (Abnormal circulating organic compound concentration), HP:0032180 (Abnormal circulating metabolite concentration), HP:0003111 (Abnormal blood ion concentratio…	LINC02456	Likely Pathogenic,VUS/Conflicting	12:102481776|T/-,T/-	True	Heterozygous	Recessive,Default (Recessive)	IGF1, HP:0002904 (Hyperbilirubinemia), HP:0033479 (Abnormal circulating bilirubin concentration), HP:0010995 (Abnormal circulating dicarboxylic acid concentration), HP:0004354 (Abnormal circulating carboxylic acid concentration), HP:0430071 (Abnormal circulating organic compound concentration), HP:0032180 (Abnormal circulating metabolite concentration), HP:0003111 (Abnormal blood ion concentratio…
GNH56	CKDu_mag_detox_proox_antiox - 123_S27_ME_L001_R.tsv	ATXN3	Likely Pathogenic	14:92071036	-/GCTGCTGCTGCTGC	Heterozygous	Dominant	ATXN3, HP:0001939 (Abnormality of metabolism/homeostasis), HP:0032180 (Abnormal circulating metabolite concentration), HP:0003111 (Abnormal blood ion concentration), HP:0010929 (Abnormal blood cation concentration), HP:0010927 (Abnormal blood inorganic cation concentration), HP:0004921 (Abnormal magnesium concentration), HP:0002917 (Hypomagnesemia)	ATXN3	Likely Pathogenic	14:92071036|-/GCTGCTGCTGCTGC	True	Heterozygous	Dominant	ATXN3, HP:0001939 (Abnormality of metabolism/homeostasis), HP:0032180 (Abnormal circulating metabolite concentration), HP:0003111 (Abnormal blood ion concentration), HP:0010929 (Abnormal blood cation concentration), HP:0010927 (Abnormal blood inorganic cation concentration), HP:0004921 (Abnormal magnesium concentration), HP:0002917 (Hypomagnesemia)
GNH56	CKDu_mag_detox_proox_antiox - 123_S27_ME_L001_R.tsv	RBMX	Likely Pathogenic	X:136874413	-/GG	Heterozygous	Recessive	RBMX, HP:0000282 (Facial edema), HP:0000969 (Edema), HP:0011032 (Abnormality of fluid regulation), HP:0012337 (Abnormal homeostasis), HP:0001939 (Abnormality of metabolism/homeostasis), HP:0032180 (Abnormal circulating metabolite concentration), HP:0003111 (Abnormal blood ion concentration), HP:0010929 (Abnormal blood cation concentration), HP:0010927 (Abnormal blood inorganic cation concentratio…	RBMX	Likely Pathogenic	X:136874413|-/GG	True	Heterozygous	Recessive	RBMX, HP:0000282 (Facial edema), HP:0000969 (Edema), HP:0011032 (Abnormality of fluid regulation), HP:0012337 (Abnormal homeostasis), HP:0001939 (Abnormality of metabolism/homeostasis), HP:0032180 (Abnormal circulating metabolite concentration), HP:0003111 (Abnormal blood ion concentration), HP:0010929 (Abnormal blood cation concentration), HP:0010927 (Abnormal blood inorganic cation concentratio…
GNC43	CKDu_mag_detox_proox_antiox - 129_S33_ME_L001_R.tsv	PCSK9	Likely Pathogenic	1:55040046	T/G	Heterozygous	Dominant	PCSK9, HP:0003077 (Hyperlipidemia), HP:0003119 (Abnormal circulating lipid concentration), HP:0430071 (Abnormal circulating organic compound concentration), HP:0032180 (Abnormal circulating metabolite concentration), HP:0003111 (Abnormal blood ion concentration), HP:0010929 (Abnormal blood cation concentration), HP:0010927 (Abnormal blood inorganic cation concentration), HP:0004921 (Abnormal magn…	PCSK9	Likely Pathogenic	1:55040046|T/G	True	Heterozygous	Dominant	PCSK9, HP:0003077 (Hyperlipidemia), HP:0003119 (Abnormal circulating lipid concentration), HP:0430071 (Abnormal circulating organic compound concentration), HP:0032180 (Abnormal circulating metabolite concentration), HP:0003111 (Abnormal blood ion concentration), HP:0010929 (Abnormal blood cation concentration), HP:0010927 (Abnormal blood inorganic cation concentration), HP:0004921 (Abnormal magn…
GNC43	CKDu_mag_detox_proox_antiox - 129_S33_ME_L001_R.tsv	NUP210L	Likely Pathogenic	1:154117723	A/T	Heterozygous	Default (Recessive)	NUP210L, HP:0000025 (Functional abnormality of male internal genitalia), HP:0012874 (Abnormal male reproductive system physiology), HP:0000080 (Abnormality of reproductive system physiology), HP:0000078 (Abnormality of the genital system), HP:0000119 (Abnormality of the genitourinary system), HP:0000118 (Phenotypic abnormality), HP:0001939 (Abnormality of metabolism/homeostasis), HP:0032180 (Abno…	NUP210L	Likely Pathogenic	1:154117723|A/T	True	Heterozygous	Default (Recessive)	NUP210L, HP:0000025 (Functional abnormality of male internal genitalia), HP:0012874 (Abnormal male reproductive system physiology), HP:0000080 (Abnormality of reproductive system physiology), HP:0000078 (Abnormality of the genital system), HP:0000119 (Abnormality of the genitourinary system), HP:0000118 (Phenotypic abnormality), HP:0001939 (Abnormality of metabolism/homeostasis), HP:0032180 (Abno…
GNC43	CKDu_mag_detox_proox_antiox - 129_S33_ME_L001_R.tsv	FIP1L1	Likely Pathogenic	4:53453081	AG/-	Heterozygous	Default (Recessive)	FIP1L1, HP:0000790 (Hematuria), HP:0012614 (Abnormal urine cytology), HP:0003110 (Abnormality of urine homeostasis), HP:0001939 (Abnormality of metabolism/homeostasis), HP:0032180 (Abnormal circulating metabolite concentration), HP:0003111 (Abnormal blood ion concentration), HP:0010929 (Abnormal blood cation concentration), HP:0010927 (Abnormal blood inorganic cation concentration), HP:0004921 (A…	FIP1L1	Likely Pathogenic	4:53453081|AG/-	True	Heterozygous	Default (Recessive)	FIP1L1, HP:0000790 (Hematuria), HP:0012614 (Abnormal urine cytology), HP:0003110 (Abnormality of urine homeostasis), HP:0001939 (Abnormality of metabolism/homeostasis), HP:0032180 (Abnormal circulating metabolite concentration), HP:0003111 (Abnormal blood ion concentration), HP:0010929 (Abnormal blood cation concentration), HP:0010927 (Abnormal blood inorganic cation concentration), HP:0004921 (A…
GNC43	CKDu_mag_detox_proox_antiox - 129_S33_ME_L001_R.tsv	HLA-DRB1	Likely Pathogenic	6:32581803	G/-	Heterozygous	Dominant	HLA-DRB1, HP:0003072 (Hypercalcemia), HP:0004363 (Abnormal circulating calcium concentration), HP:0010927 (Abnormal blood inorganic cation concentration), HP:0004921 (Abnormal magnesium concentration), HP:0002917 (Hypomagnesemia)	HLA-DRB1	Likely Pathogenic	6:32581803|G/-	True	Heterozygous	Dominant	HLA-DRB1, HP:0003072 (Hypercalcemia), HP:0004363 (Abnormal circulating calcium concentration), HP:0010927 (Abnormal blood inorganic cation concentration), HP:0004921 (Abnormal magnesium concentration), HP:0002917 (Hypomagnesemia)
GNC43	CKDu_mag_detox_proox_antiox - 129_S33_ME_L001_R.tsv	HLA-DRB1	Likely Pathogenic	6:32581808	-/T	Heterozygous	Dominant	HLA-DRB1, HP:0003072 (Hypercalcemia), HP:0004363 (Abnormal circulating calcium concentration), HP:0010927 (Abnormal blood inorganic cation concentration), HP:0004921 (Abnormal magnesium concentration), HP:0002917 (Hypomagnesemia)	HLA-DRB1	Likely Pathogenic	6:32581808|-/T	True	Heterozygous	Dominant	HLA-DRB1, HP:0003072 (Hypercalcemia), HP:0004363 (Abnormal circulating calcium concentration), HP:0010927 (Abnormal blood inorganic cation concentration), HP:0004921 (Abnormal magnesium concentration), HP:0002917 (Hypomagnesemia)
GNC43	CKDu_mag_detox_proox_antiox - 129_S33_ME_L001_R.tsv	HLA-DRB1	Likely Pathogenic	6:32584158	G/T	Heterozygous	Dominant	HLA-DRB1, HP:0003072 (Hypercalcemia), HP:0004363 (Abnormal circulating calcium concentration), HP:0010927 (Abnormal blood inorganic cation concentration), HP:0004921 (Abnormal magnesium concentration), HP:0002917 (Hypomagnesemia)	HLA-DRB1	Likely Pathogenic	6:32584158|G/T	True	Heterozygous	Dominant	HLA-DRB1, HP:0003072 (Hypercalcemia), HP:0004363 (Abnormal circulating calcium concentration), HP:0010927 (Abnormal blood inorganic cation concentration), HP:0004921 (Abnormal magnesium concentration), HP:0002917 (Hypomagnesemia)
GNC43	CKDu_mag_detox_proox_antiox - 129_S33_ME_L001_R.tsv	PNLDC1	Likely Pathogenic	6:159800248	CGTGGGCAGCA/-	Heterozygous	Recessive	PNLDC1, HP:0000025 (Functional abnormality of male internal genitalia), HP:0012874 (Abnormal male reproductive system physiology), HP:0000080 (Abnormality of reproductive system physiology), HP:0000078 (Abnormality of the genital system), HP:0000119 (Abnormality of the genitourinary system), HP:0000118 (Phenotypic abnormality), HP:0001939 (Abnormality of metabolism/homeostasis), HP:0032180 (Abnor…	PNLDC1	Likely Pathogenic	6:159800248|CGTGGGCAGCA/-	True	Heterozygous	Recessive	PNLDC1, HP:0000025 (Functional abnormality of male internal genitalia), HP:0012874 (Abnormal male reproductive system physiology), HP:0000080 (Abnormality of reproductive system physiology), HP:0000078 (Abnormality of the genital system), HP:0000119 (Abnormality of the genitourinary system), HP:0000118 (Phenotypic abnormality), HP:0001939 (Abnormality of metabolism/homeostasis), HP:0032180 (Abnor…
GNC43	CKDu_mag_detox_proox_antiox - 129_S33_ME_L001_R.tsv	SLC26A4	Pathogenic	7:107694717	G/A	Heterozygous	Recessive	SLC26A4, HP:0002904 (Hyperbilirubinemia), HP:0033479 (Abnormal circulating bilirubin concentration), HP:0010995 (Abnormal circulating dicarboxylic acid concentration), HP:0004354 (Abnormal circulating carboxylic acid concentration), HP:0430071 (Abnormal circulating organic compound concentration), HP:0032180 (Abnormal circulating metabolite concentration), HP:0003111 (Abnormal blood ion concentra…	SLC26A4	Pathogenic	7:107694717|G/A	True	Heterozygous	Recessive	SLC26A4, HP:0002904 (Hyperbilirubinemia), HP:0033479 (Abnormal circulating bilirubin concentration), HP:0010995 (Abnormal circulating dicarboxylic acid concentration), HP:0004354 (Abnormal circulating carboxylic acid concentration), HP:0430071 (Abnormal circulating organic compound concentration), HP:0032180 (Abnormal circulating metabolite concentration), HP:0003111 (Abnormal blood ion concentra…
GNC43	CKDu_mag_detox_proox_antiox - 129_S33_ME_L001_R.tsv	CDKN2A	Likely Pathogenic	9:21970963	CG/-	Heterozygous	Dominant	CDKN2A, HP:0002900 (Hypokalemia), HP:0011042 (Abnormal circulating potassium concentration), HP:0010930 (Abnormal blood monovalent inorganic cation concentration), HP:0010929 (Abnormal blood cation concentration), HP:0010927 (Abnormal blood inorganic cation concentration), HP:0004921 (Abnormal magnesium concentration), HP:0002917 (Hypomagnesemia)	CDKN2A	Likely Pathogenic	9:21970963|CG/-	True	Heterozygous	Dominant	CDKN2A, HP:0002900 (Hypokalemia), HP:0011042 (Abnormal circulating potassium concentration), HP:0010930 (Abnormal blood monovalent inorganic cation concentration), HP:0010929 (Abnormal blood cation concentration), HP:0010927 (Abnormal blood inorganic cation concentration), HP:0004921 (Abnormal magnesium concentration), HP:0002917 (Hypomagnesemia)
GNC62	CKDu_mag_detox_proox_antiox - 130_S130_ME_L001_R.tsv	PNLDC1	Likely Pathogenic	6:159800248	CGTGGGCAGCA/-	Heterozygous	Recessive	PNLDC1, HP:0000025 (Functional abnormality of male internal genitalia), HP:0012874 (Abnormal male reproductive system physiology), HP:0000080 (Abnormality of reproductive system physiology), HP:0000078 (Abnormality of the genital system), HP:0000119 (Abnormality of the genitourinary system), HP:0000118 (Phenotypic abnormality), HP:0001939 (Abnormality of metabolism/homeostasis), HP:0032180 (Abnor…	PNLDC1	Likely Pathogenic	6:159800248|CGTGGGCAGCA/-	True	Heterozygous	Recessive	PNLDC1, HP:0000025 (Functional abnormality of male internal genitalia), HP:0012874 (Abnormal male reproductive system physiology), HP:0000080 (Abnormality of reproductive system physiology), HP:0000078 (Abnormality of the genital system), HP:0000119 (Abnormality of the genitourinary system), HP:0000118 (Phenotypic abnormality), HP:0001939 (Abnormality of metabolism/homeostasis), HP:0032180 (Abnor…
GNC62	CKDu_mag_detox_proox_antiox - 130_S130_ME_L001_R.tsv	LFNG	Likely Pathogenic	7:2513248	GATG/-	Heterozygous	Recessive	LFNG, HP:0000002 (Abnormality of body height), HP:0001507 (Growth abnormality), HP:0000118 (Phenotypic abnormality), HP:0001939 (Abnormality of metabolism/homeostasis), HP:0032180 (Abnormal circulating metabolite concentration), HP:0003111 (Abnormal blood ion concentration), HP:0010929 (Abnormal blood cation concentration), HP:0010927 (Abnormal blood inorganic cation concentration), HP:0004921 (A…	LFNG	Likely Pathogenic	7:2513248|GATG/-	True	Heterozygous	Recessive	LFNG, HP:0000002 (Abnormality of body height), HP:0001507 (Growth abnormality), HP:0000118 (Phenotypic abnormality), HP:0001939 (Abnormality of metabolism/homeostasis), HP:0032180 (Abnormal circulating metabolite concentration), HP:0003111 (Abnormal blood ion concentration), HP:0010929 (Abnormal blood cation concentration), HP:0010927 (Abnormal blood inorganic cation concentration), HP:0004921 (A…
GNC62	CKDu_mag_detox_proox_antiox - 130_S130_ME_L001_R.tsv	LFNG,	Likely Pathogenic,	7:2513248	GATG/-,GATG/GATGGATG	Heterozygous	Recessive,	LFNG, HP:0000002 (Abnormality of body height), HP:0001507 (Growth abnormality), HP:0000118 (Phenotypic abnormality), HP:0001939 (Abnormality of metabolism/homeostasis), HP:0032180 (Abnormal circulating metabolite concentration), HP:0003111 (Abnormal blood ion concentration), HP:0010929 (Abnormal blood cation concentration), HP:0010927 (Abnormal blood inorganic cation concentration), HP:0004921 (A…	LFNG	Likely Pathogenic,	7:2513248|GATG/-,GATG/GATGGATG	True	Heterozygous	Recessive,	LFNG, HP:0000002 (Abnormality of body height), HP:0001507 (Growth abnormality), HP:0000118 (Phenotypic abnormality), HP:0001939 (Abnormality of metabolism/homeostasis), HP:0032180 (Abnormal circulating metabolite concentration), HP:0003111 (Abnormal blood ion concentration), HP:0010929 (Abnormal blood cation concentration), HP:0010927 (Abnormal blood inorganic cation concentration), HP:0004921 (A…
GNC62	CKDu_mag_detox_proox_antiox - 130_S130_ME_L001_R.tsv	PSPH	Likely Pathogenic	7:56019599	C/-	Heterozygous	Recessive	PSPH, HP:0003112 (Abnormal circulating amino acid concentration), HP:0004354 (Abnormal circulating carboxylic acid concentration), HP:0430071 (Abnormal circulating organic compound concentration), HP:0032180 (Abnormal circulating metabolite concentration), HP:0003111 (Abnormal blood ion concentration), HP:0010929 (Abnormal blood cation concentration), HP:0010927 (Abnormal blood inorganic cation c…	PSPH	Likely Pathogenic	7:56019599|C/-	True	Heterozygous	Recessive	PSPH, HP:0003112 (Abnormal circulating amino acid concentration), HP:0004354 (Abnormal circulating carboxylic acid concentration), HP:0430071 (Abnormal circulating organic compound concentration), HP:0032180 (Abnormal circulating metabolite concentration), HP:0003111 (Abnormal blood ion concentration), HP:0010929 (Abnormal blood cation concentration), HP:0010927 (Abnormal blood inorganic cation c…
GNC62	CKDu_mag_detox_proox_antiox - 130_S130_ME_L001_R.tsv	IGF1,LINC02456	Likely Pathogenic,VUS/Conflicting	12:102481776	-/T,-/T	Heterozygous	Recessive,Default (Recessive)	IGF1, HP:0002904 (Hyperbilirubinemia), HP:0033479 (Abnormal circulating bilirubin concentration), HP:0010995 (Abnormal circulating dicarboxylic acid concentration), HP:0004354 (Abnormal circulating carboxylic acid concentration), HP:0430071 (Abnormal circulating organic compound concentration), HP:0032180 (Abnormal circulating metabolite concentration), HP:0003111 (Abnormal blood ion concentratio…	LINC02456	Likely Pathogenic,VUS/Conflicting	12:102481776|-/T,-/T	True	Heterozygous	Recessive,Default (Recessive)	IGF1, HP:0002904 (Hyperbilirubinemia), HP:0033479 (Abnormal circulating bilirubin concentration), HP:0010995 (Abnormal circulating dicarboxylic acid concentration), HP:0004354 (Abnormal circulating carboxylic acid concentration), HP:0430071 (Abnormal circulating organic compound concentration), HP:0032180 (Abnormal circulating metabolite concentration), HP:0003111 (Abnormal blood ion concentratio…
GNC39	CKDu_mag_detox_proox_antiox - 131_S35_ME_L001_R.tsv	ETFDH	Likely Pathogenic	4:158706707	T/G	Heterozygous	Recessive	ETFDH, HP:0003530 (Elevated circulating glutaric acid concentration), HP:0010995 (Abnormal circulating dicarboxylic acid concentration), HP:0004354 (Abnormal circulating carboxylic acid concentration), HP:0430071 (Abnormal circulating organic compound concentration), HP:0032180 (Abnormal circulating metabolite concentration), HP:0003111 (Abnormal blood ion concentration), HP:0010929 (Abnormal blo…	ETFDH	Likely Pathogenic	4:158706707|T/G	True	Heterozygous	Recessive	ETFDH, HP:0003530 (Elevated circulating glutaric acid concentration), HP:0010995 (Abnormal circulating dicarboxylic acid concentration), HP:0004354 (Abnormal circulating carboxylic acid concentration), HP:0430071 (Abnormal circulating organic compound concentration), HP:0032180 (Abnormal circulating metabolite concentration), HP:0003111 (Abnormal blood ion concentration), HP:0010929 (Abnormal blo…
GNC39	CKDu_mag_detox_proox_antiox - 131_S35_ME_L001_R.tsv	SPINK5	Pathogenic	5:148120312	A/-	Heterozygous	Recessive	SPINK5, HP:0000969 (Edema), HP:0011032 (Abnormality of fluid regulation), HP:0012337 (Abnormal homeostasis), HP:0001939 (Abnormality of metabolism/homeostasis), HP:0032180 (Abnormal circulating metabolite concentration), HP:0003111 (Abnormal blood ion concentration), HP:0010929 (Abnormal blood cation concentration), HP:0010927 (Abnormal blood inorganic cation concentration), HP:0004921 (Abnormal …	SPINK5	Pathogenic	5:148120312|A/-	True	Heterozygous	Recessive	SPINK5, HP:0000969 (Edema), HP:0011032 (Abnormality of fluid regulation), HP:0012337 (Abnormal homeostasis), HP:0001939 (Abnormality of metabolism/homeostasis), HP:0032180 (Abnormal circulating metabolite concentration), HP:0003111 (Abnormal blood ion concentration), HP:0010929 (Abnormal blood cation concentration), HP:0010927 (Abnormal blood inorganic cation concentration), HP:0004921 (Abnormal …
GNC39	CKDu_mag_detox_proox_antiox - 131_S35_ME_L001_R.tsv	PNLDC1	Likely Pathogenic	6:159800248	CGTGGGCAGCA/-	Homozygous Variant	Recessive	PNLDC1, HP:0000025 (Functional abnormality of male internal genitalia), HP:0012874 (Abnormal male reproductive system physiology), HP:0000080 (Abnormality of reproductive system physiology), HP:0000078 (Abnormality of the genital system), HP:0000119 (Abnormality of the genitourinary system), HP:0000118 (Phenotypic abnormality), HP:0001939 (Abnormality of metabolism/homeostasis), HP:0032180 (Abnor…	PNLDC1	Likely Pathogenic	6:159800248|CGTGGGCAGCA/-	True	Homozygous Variant	Recessive	PNLDC1, HP:0000025 (Functional abnormality of male internal genitalia), HP:0012874 (Abnormal male reproductive system physiology), HP:0000080 (Abnormality of reproductive system physiology), HP:0000078 (Abnormality of the genital system), HP:0000119 (Abnormality of the genitourinary system), HP:0000118 (Phenotypic abnormality), HP:0001939 (Abnormality of metabolism/homeostasis), HP:0032180 (Abnor…
GNC39	CKDu_mag_detox_proox_antiox - 131_S35_ME_L001_R.tsv	LFNG	Likely Pathogenic	7:2513248	-/GATG	Heterozygous	Recessive	LFNG, HP:0000002 (Abnormality of body height), HP:0001507 (Growth abnormality), HP:0000118 (Phenotypic abnormality), HP:0001939 (Abnormality of metabolism/homeostasis), HP:0032180 (Abnormal circulating metabolite concentration), HP:0003111 (Abnormal blood ion concentration), HP:0010929 (Abnormal blood cation concentration), HP:0010927 (Abnormal blood inorganic cation concentration), HP:0004921 (A…	LFNG	Likely Pathogenic	7:2513248|-/GATG	True	Heterozygous	Recessive	LFNG, HP:0000002 (Abnormality of body height), HP:0001507 (Growth abnormality), HP:0000118 (Phenotypic abnormality), HP:0001939 (Abnormality of metabolism/homeostasis), HP:0032180 (Abnormal circulating metabolite concentration), HP:0003111 (Abnormal blood ion concentration), HP:0010929 (Abnormal blood cation concentration), HP:0010927 (Abnormal blood inorganic cation concentration), HP:0004921 (A…
GNC39	CKDu_mag_detox_proox_antiox - 131_S35_ME_L001_R.tsv	,LFNG	,Likely Pathogenic	7:2513248	GATG/-,GATG/GATGGATG	Heterozygous	,Recessive	LFNG, HP:0000002 (Abnormality of body height), HP:0001507 (Growth abnormality), HP:0000118 (Phenotypic abnormality), HP:0001939 (Abnormality of metabolism/homeostasis), HP:0032180 (Abnormal circulating metabolite concentration), HP:0003111 (Abnormal blood ion concentration), HP:0010929 (Abnormal blood cation concentration), HP:0010927 (Abnormal blood inorganic cation concentration), HP:0004921 (A…	LFNG	,Likely Pathogenic	7:2513248|GATG/-,GATG/GATGGATG	True	Heterozygous	,Recessive	LFNG, HP:0000002 (Abnormality of body height), HP:0001507 (Growth abnormality), HP:0000118 (Phenotypic abnormality), HP:0001939 (Abnormality of metabolism/homeostasis), HP:0032180 (Abnormal circulating metabolite concentration), HP:0003111 (Abnormal blood ion concentration), HP:0010929 (Abnormal blood cation concentration), HP:0010927 (Abnormal blood inorganic cation concentration), HP:0004921 (A…
GNC39	CKDu_mag_detox_proox_antiox - 131_S35_ME_L001_R.tsv	KMT2C	Likely Pathogenic	7:152265049	G/T	Heterozygous	Dominant	KMT2C, HP:0000002 (Abnormality of body height), HP:0001507 (Growth abnormality), HP:0000118 (Phenotypic abnormality), HP:0001939 (Abnormality of metabolism/homeostasis), HP:0032180 (Abnormal circulating metabolite concentration), HP:0003111 (Abnormal blood ion concentration), HP:0010929 (Abnormal blood cation concentration), HP:0010927 (Abnormal blood inorganic cation concentration), HP:0004921 (…	KMT2C	Likely Pathogenic	7:152265049|G/T	True	Heterozygous	Dominant	KMT2C, HP:0000002 (Abnormality of body height), HP:0001507 (Growth abnormality), HP:0000118 (Phenotypic abnormality), HP:0001939 (Abnormality of metabolism/homeostasis), HP:0032180 (Abnormal circulating metabolite concentration), HP:0003111 (Abnormal blood ion concentration), HP:0010929 (Abnormal blood cation concentration), HP:0010927 (Abnormal blood inorganic cation concentration), HP:0004921 (…
GNC39	CKDu_mag_detox_proox_antiox - 131_S35_ME_L001_R.tsv	IGF1,LINC02456	Likely Pathogenic,VUS/Conflicting	12:102481776	-/T,-/T	Heterozygous	Recessive,Default (Recessive)	IGF1, HP:0002904 (Hyperbilirubinemia), HP:0033479 (Abnormal circulating bilirubin concentration), HP:0010995 (Abnormal circulating dicarboxylic acid concentration), HP:0004354 (Abnormal circulating carboxylic acid concentration), HP:0430071 (Abnormal circulating organic compound concentration), HP:0032180 (Abnormal circulating metabolite concentration), HP:0003111 (Abnormal blood ion concentratio…	LINC02456	Likely Pathogenic,VUS/Conflicting	12:102481776|-/T,-/T	True	Heterozygous	Recessive,Default (Recessive)	IGF1, HP:0002904 (Hyperbilirubinemia), HP:0033479 (Abnormal circulating bilirubin concentration), HP:0010995 (Abnormal circulating dicarboxylic acid concentration), HP:0004354 (Abnormal circulating carboxylic acid concentration), HP:0430071 (Abnormal circulating organic compound concentration), HP:0032180 (Abnormal circulating metabolite concentration), HP:0003111 (Abnormal blood ion concentratio…
GNC39	CKDu_mag_detox_proox_antiox - 131_S35_ME_L001_R.tsv	COL4A1	Likely Pathogenic	13:110183094	T/G	Heterozygous	Dominant	COL4A1, HP:0003236 (Elevated circulating creatine kinase concentration), HP:0040081 (Abnormal circulating creatine kinase concentration), HP:0011021 (Abnormal circulating enzyme concentration), HP:0010876 (Abnormal circulating protein concentration), HP:0032180 (Abnormal circulating metabolite concentration), HP:0003111 (Abnormal blood ion concentration), HP:0010929 (Abnormal blood cation concent…	COL4A1	Likely Pathogenic	13:110183094|T/G	True	Heterozygous	Dominant	COL4A1, HP:0003236 (Elevated circulating creatine kinase concentration), HP:0040081 (Abnormal circulating creatine kinase concentration), HP:0011021 (Abnormal circulating enzyme concentration), HP:0010876 (Abnormal circulating protein concentration), HP:0032180 (Abnormal circulating metabolite concentration), HP:0003111 (Abnormal blood ion concentration), HP:0010929 (Abnormal blood cation concent…
GNC39	CKDu_mag_detox_proox_antiox - 131_S35_ME_L001_R.tsv	ATXN3	Likely Pathogenic	14:92071010	-/G	Heterozygous	Dominant	ATXN3, HP:0001939 (Abnormality of metabolism/homeostasis), HP:0032180 (Abnormal circulating metabolite concentration), HP:0003111 (Abnormal blood ion concentration), HP:0010929 (Abnormal blood cation concentration), HP:0010927 (Abnormal blood inorganic cation concentration), HP:0004921 (Abnormal magnesium concentration), HP:0002917 (Hypomagnesemia)	ATXN3	Likely Pathogenic	14:92071010|-/G	True	Heterozygous	Dominant	ATXN3, HP:0001939 (Abnormality of metabolism/homeostasis), HP:0032180 (Abnormal circulating metabolite concentration), HP:0003111 (Abnormal blood ion concentration), HP:0010929 (Abnormal blood cation concentration), HP:0010927 (Abnormal blood inorganic cation concentration), HP:0004921 (Abnormal magnesium concentration), HP:0002917 (Hypomagnesemia)
GNC39	CKDu_mag_detox_proox_antiox - 131_S35_ME_L001_R.tsv	ATXN3	Likely Pathogenic	14:92071011	-/TGCTGCTGCTGCTGCTG	Heterozygous	Dominant	ATXN3, HP:0001939 (Abnormality of metabolism/homeostasis), HP:0032180 (Abnormal circulating metabolite concentration), HP:0003111 (Abnormal blood ion concentration), HP:0010929 (Abnormal blood cation concentration), HP:0010927 (Abnormal blood inorganic cation concentration), HP:0004921 (Abnormal magnesium concentration), HP:0002917 (Hypomagnesemia)	ATXN3	Likely Pathogenic	14:92071011|-/TGCTGCTGCTGCTGCTG	True	Heterozygous	Dominant	ATXN3, HP:0001939 (Abnormality of metabolism/homeostasis), HP:0032180 (Abnormal circulating metabolite concentration), HP:0003111 (Abnormal blood ion concentration), HP:0010929 (Abnormal blood cation concentration), HP:0010927 (Abnormal blood inorganic cation concentration), HP:0004921 (Abnormal magnesium concentration), HP:0002917 (Hypomagnesemia)
GNC39	CKDu_mag_detox_proox_antiox - 131_S35_ME_L001_R.tsv	ATXN3,ATXN3	Likely Benign,Likely Pathogenic	14:92071011	-/CTGCTGCTGCTGCTGCTGCTGCTGCTG,-/TGCTGCTGCTGCTGCTG	Heterozygous	Dominant,Dominant	ATXN3, HP:0001939 (Abnormality of metabolism/homeostasis), HP:0032180 (Abnormal circulating metabolite concentration), HP:0003111 (Abnormal blood ion concentration), HP:0010929 (Abnormal blood cation concentration), HP:0010927 (Abnormal blood inorganic cation concentration), HP:0004921 (Abnormal magnesium concentration), HP:0002917 (Hypomagnesemia)	ATXN3	Likely Benign,Likely Pathogenic	14:92071011|-/CTGCTGCTGCTGCTGCTGCTGCTGCTG,-/TGCTGCTGCTGCTGCTG	True	Heterozygous	Dominant,Dominant	ATXN3, HP:0001939 (Abnormality of metabolism/homeostasis), HP:0032180 (Abnormal circulating metabolite concentration), HP:0003111 (Abnormal blood ion concentration), HP:0010929 (Abnormal blood cation concentration), HP:0010927 (Abnormal blood inorganic cation concentration), HP:0004921 (Abnormal magnesium concentration), HP:0002917 (Hypomagnesemia)
GNC39	CKDu_mag_detox_proox_antiox - 131_S35_ME_L001_R.tsv	ATXN3,	Likely Pathogenic,	14:92071011	-/TGCTGCTGCTGCTGCTG,-/TGCTGCTGCTGCTG	Heterozygous	Dominant,	ATXN3, HP:0001939 (Abnormality of metabolism/homeostasis), HP:0032180 (Abnormal circulating metabolite concentration), HP:0003111 (Abnormal blood ion concentration), HP:0010929 (Abnormal blood cation concentration), HP:0010927 (Abnormal blood inorganic cation concentration), HP:0004921 (Abnormal magnesium concentration), HP:0002917 (Hypomagnesemia)	ATXN3	Likely Pathogenic,	14:92071011|-/TGCTGCTGCTGCTGCTG,-/TGCTGCTGCTGCTG	True	Heterozygous	Dominant,	ATXN3, HP:0001939 (Abnormality of metabolism/homeostasis), HP:0032180 (Abnormal circulating metabolite concentration), HP:0003111 (Abnormal blood ion concentration), HP:0010929 (Abnormal blood cation concentration), HP:0010927 (Abnormal blood inorganic cation concentration), HP:0004921 (Abnormal magnesium concentration), HP:0002917 (Hypomagnesemia)
GNC39	CKDu_mag_detox_proox_antiox - 131_S35_ME_L001_R.tsv	,ATXN3	,Likely Pathogenic	14:92071011	-/TGCTGCTGCTGCTGCTGCTGCTGCTGCTGCTGCTGCTG,-/TGCTGCTGCTGCTGCTG	Heterozygous	,Dominant	ATXN3, HP:0001939 (Abnormality of metabolism/homeostasis), HP:0032180 (Abnormal circulating metabolite concentration), HP:0003111 (Abnormal blood ion concentration), HP:0010929 (Abnormal blood cation concentration), HP:0010927 (Abnormal blood inorganic cation concentration), HP:0004921 (Abnormal magnesium concentration), HP:0002917 (Hypomagnesemia)	ATXN3	,Likely Pathogenic	14:92071011|-/TGCTGCTGCTGCTGCTGCTGCTGCTGCTGCTGCTGCTG,-/TGCTGCTGCTGCTGCTG	True	Heterozygous	,Dominant	ATXN3, HP:0001939 (Abnormality of metabolism/homeostasis), HP:0032180 (Abnormal circulating metabolite concentration), HP:0003111 (Abnormal blood ion concentration), HP:0010929 (Abnormal blood cation concentration), HP:0010927 (Abnormal blood inorganic cation concentration), HP:0004921 (Abnormal magnesium concentration), HP:0002917 (Hypomagnesemia)
GNC39	CKDu_mag_detox_proox_antiox - 131_S35_ME_L001_R.tsv	TK2	Likely Pathogenic	16:66541937	T/C	Heterozygous	Recessive	TK2, HP:0003236 (Elevated circulating creatine kinase concentration), HP:0040081 (Abnormal circulating creatine kinase concentration), HP:0011021 (Abnormal circulating enzyme concentration), HP:0010876 (Abnormal circulating protein concentration), HP:0032180 (Abnormal circulating metabolite concentration), HP:0003111 (Abnormal blood ion concentration), HP:0010929 (Abnormal blood cation concentrat…	TK2	Likely Pathogenic	16:66541937|T/C	True	Heterozygous	Recessive	TK2, HP:0003236 (Elevated circulating creatine kinase concentration), HP:0040081 (Abnormal circulating creatine kinase concentration), HP:0011021 (Abnormal circulating enzyme concentration), HP:0010876 (Abnormal circulating protein concentration), HP:0032180 (Abnormal circulating metabolite concentration), HP:0003111 (Abnormal blood ion concentration), HP:0010929 (Abnormal blood cation concentrat…
GNH22	CKDu_mag_detox_proox_antiox - 137_S41_ME_L001_R.tsv	AGT	Likely Pathogenic	1:230710289	G/A	Heterozygous	Recessive	AGT, HP:0000077 (Abnormality of the kidney), HP:0010935 (Abnormality of the upper urinary tract), HP:0000079 (Abnormality of the urinary system), HP:0000119 (Abnormality of the genitourinary system), HP:0000118 (Phenotypic abnormality), HP:0001939 (Abnormality of metabolism/homeostasis), HP:0032180 (Abnormal circulating metabolite concentration), HP:0003111 (Abnormal blood ion concentration), HP:…	AGT	Likely Pathogenic	1:230710289|G/A	True	Heterozygous	Recessive	AGT, HP:0000077 (Abnormality of the kidney), HP:0010935 (Abnormality of the upper urinary tract), HP:0000079 (Abnormality of the urinary system), HP:0000119 (Abnormality of the genitourinary system), HP:0000118 (Phenotypic abnormality), HP:0001939 (Abnormality of metabolism/homeostasis), HP:0032180 (Abnormal circulating metabolite concentration), HP:0003111 (Abnormal blood ion concentration), HP:…
GNH22	CKDu_mag_detox_proox_antiox - 137_S41_ME_L001_R.tsv	NEK1	Likely Pathogenic	4:169508292	A/T	Heterozygous	Recessive	NEK1, HP:0000969 (Edema), HP:0011032 (Abnormality of fluid regulation), HP:0012337 (Abnormal homeostasis), HP:0001939 (Abnormality of metabolism/homeostasis), HP:0032180 (Abnormal circulating metabolite concentration), HP:0003111 (Abnormal blood ion concentration), HP:0010929 (Abnormal blood cation concentration), HP:0010927 (Abnormal blood inorganic cation concentration), HP:0004921 (Abnormal ma…	NEK1	Likely Pathogenic	4:169508292|A/T	True	Heterozygous	Recessive	NEK1, HP:0000969 (Edema), HP:0011032 (Abnormality of fluid regulation), HP:0012337 (Abnormal homeostasis), HP:0001939 (Abnormality of metabolism/homeostasis), HP:0032180 (Abnormal circulating metabolite concentration), HP:0003111 (Abnormal blood ion concentration), HP:0010929 (Abnormal blood cation concentration), HP:0010927 (Abnormal blood inorganic cation concentration), HP:0004921 (Abnormal ma…
GNH22	CKDu_mag_detox_proox_antiox - 137_S41_ME_L001_R.tsv	PNLDC1	Likely Pathogenic	6:159800248	CGTGGGCAGCA/-	Heterozygous	Recessive	PNLDC1, HP:0000025 (Functional abnormality of male internal genitalia), HP:0012874 (Abnormal male reproductive system physiology), HP:0000080 (Abnormality of reproductive system physiology), HP:0000078 (Abnormality of the genital system), HP:0000119 (Abnormality of the genitourinary system), HP:0000118 (Phenotypic abnormality), HP:0001939 (Abnormality of metabolism/homeostasis), HP:0032180 (Abnor…	PNLDC1	Likely Pathogenic	6:159800248|CGTGGGCAGCA/-	True	Heterozygous	Recessive	PNLDC1, HP:0000025 (Functional abnormality of male internal genitalia), HP:0012874 (Abnormal male reproductive system physiology), HP:0000080 (Abnormality of reproductive system physiology), HP:0000078 (Abnormality of the genital system), HP:0000119 (Abnormality of the genitourinary system), HP:0000118 (Phenotypic abnormality), HP:0001939 (Abnormality of metabolism/homeostasis), HP:0032180 (Abnor…
GNH22	CKDu_mag_detox_proox_antiox - 137_S41_ME_L001_R.tsv	ATXN3	Likely Pathogenic	14:92071010	-/G	Heterozygous	Dominant	ATXN3, HP:0001939 (Abnormality of metabolism/homeostasis), HP:0032180 (Abnormal circulating metabolite concentration), HP:0003111 (Abnormal blood ion concentration), HP:0010929 (Abnormal blood cation concentration), HP:0010927 (Abnormal blood inorganic cation concentration), HP:0004921 (Abnormal magnesium concentration), HP:0002917 (Hypomagnesemia)	ATXN3	Likely Pathogenic	14:92071010|-/G	True	Heterozygous	Dominant	ATXN3, HP:0001939 (Abnormality of metabolism/homeostasis), HP:0032180 (Abnormal circulating metabolite concentration), HP:0003111 (Abnormal blood ion concentration), HP:0010929 (Abnormal blood cation concentration), HP:0010927 (Abnormal blood inorganic cation concentration), HP:0004921 (Abnormal magnesium concentration), HP:0002917 (Hypomagnesemia)
GNH22	CKDu_mag_detox_proox_antiox - 137_S41_ME_L001_R.tsv	ATXN3	Likely Pathogenic	14:92071011	-/TGCTGCTGCTGCTGCTG	Heterozygous	Dominant	ATXN3, HP:0001939 (Abnormality of metabolism/homeostasis), HP:0032180 (Abnormal circulating metabolite concentration), HP:0003111 (Abnormal blood ion concentration), HP:0010929 (Abnormal blood cation concentration), HP:0010927 (Abnormal blood inorganic cation concentration), HP:0004921 (Abnormal magnesium concentration), HP:0002917 (Hypomagnesemia)	ATXN3	Likely Pathogenic	14:92071011|-/TGCTGCTGCTGCTGCTG	True	Heterozygous	Dominant	ATXN3, HP:0001939 (Abnormality of metabolism/homeostasis), HP:0032180 (Abnormal circulating metabolite concentration), HP:0003111 (Abnormal blood ion concentration), HP:0010929 (Abnormal blood cation concentration), HP:0010927 (Abnormal blood inorganic cation concentration), HP:0004921 (Abnormal magnesium concentration), HP:0002917 (Hypomagnesemia)
GNH22	CKDu_mag_detox_proox_antiox - 137_S41_ME_L001_R.tsv	ATXN3,ATXN3	Likely Benign,Likely Pathogenic	14:92071011	-/CTGCTGCTGCTGCTGCTGCTGCTGCTG,-/TGCTGCTGCTGCTGCTG	Heterozygous	Dominant,Dominant	ATXN3, HP:0001939 (Abnormality of metabolism/homeostasis), HP:0032180 (Abnormal circulating metabolite concentration), HP:0003111 (Abnormal blood ion concentration), HP:0010929 (Abnormal blood cation concentration), HP:0010927 (Abnormal blood inorganic cation concentration), HP:0004921 (Abnormal magnesium concentration), HP:0002917 (Hypomagnesemia)	ATXN3	Likely Benign,Likely Pathogenic	14:92071011|-/CTGCTGCTGCTGCTGCTGCTGCTGCTG,-/TGCTGCTGCTGCTGCTG	True	Heterozygous	Dominant,Dominant	ATXN3, HP:0001939 (Abnormality of metabolism/homeostasis), HP:0032180 (Abnormal circulating metabolite concentration), HP:0003111 (Abnormal blood ion concentration), HP:0010929 (Abnormal blood cation concentration), HP:0010927 (Abnormal blood inorganic cation concentration), HP:0004921 (Abnormal magnesium concentration), HP:0002917 (Hypomagnesemia)
GNH22	CKDu_mag_detox_proox_antiox - 137_S41_ME_L001_R.tsv	ATXN3,	Likely Pathogenic,	14:92071011	-/TGCTGCTGCTGCTGCTG,-/TGCTGCTGCTGCTG	Heterozygous	Dominant,	ATXN3, HP:0001939 (Abnormality of metabolism/homeostasis), HP:0032180 (Abnormal circulating metabolite concentration), HP:0003111 (Abnormal blood ion concentration), HP:0010929 (Abnormal blood cation concentration), HP:0010927 (Abnormal blood inorganic cation concentration), HP:0004921 (Abnormal magnesium concentration), HP:0002917 (Hypomagnesemia)	ATXN3	Likely Pathogenic,	14:92071011|-/TGCTGCTGCTGCTGCTG,-/TGCTGCTGCTGCTG	True	Heterozygous	Dominant,	ATXN3, HP:0001939 (Abnormality of metabolism/homeostasis), HP:0032180 (Abnormal circulating metabolite concentration), HP:0003111 (Abnormal blood ion concentration), HP:0010929 (Abnormal blood cation concentration), HP:0010927 (Abnormal blood inorganic cation concentration), HP:0004921 (Abnormal magnesium concentration), HP:0002917 (Hypomagnesemia)
GNH22	CKDu_mag_detox_proox_antiox - 137_S41_ME_L001_R.tsv	,ATXN3	,Likely Pathogenic	14:92071011	-/TGCTGCTGCTGCTGCTGCTGCTGCTGCTGCTGCTGCTG,-/TGCTGCTGCTGCTGCTG	Heterozygous	,Dominant	ATXN3, HP:0001939 (Abnormality of metabolism/homeostasis), HP:0032180 (Abnormal circulating metabolite concentration), HP:0003111 (Abnormal blood ion concentration), HP:0010929 (Abnormal blood cation concentration), HP:0010927 (Abnormal blood inorganic cation concentration), HP:0004921 (Abnormal magnesium concentration), HP:0002917 (Hypomagnesemia)	ATXN3	,Likely Pathogenic	14:92071011|-/TGCTGCTGCTGCTGCTGCTGCTGCTGCTGCTGCTGCTG,-/TGCTGCTGCTGCTGCTG	True	Heterozygous	,Dominant	ATXN3, HP:0001939 (Abnormality of metabolism/homeostasis), HP:0032180 (Abnormal circulating metabolite concentration), HP:0003111 (Abnormal blood ion concentration), HP:0010929 (Abnormal blood cation concentration), HP:0010927 (Abnormal blood inorganic cation concentration), HP:0004921 (Abnormal magnesium concentration), HP:0002917 (Hypomagnesemia)
GNH22	CKDu_mag_detox_proox_antiox - 137_S41_ME_L001_R.tsv	RBMX	Likely Pathogenic	X:136874413	-/GG	Heterozygous	Recessive	RBMX, HP:0000282 (Facial edema), HP:0000969 (Edema), HP:0011032 (Abnormality of fluid regulation), HP:0012337 (Abnormal homeostasis), HP:0001939 (Abnormality of metabolism/homeostasis), HP:0032180 (Abnormal circulating metabolite concentration), HP:0003111 (Abnormal blood ion concentration), HP:0010929 (Abnormal blood cation concentration), HP:0010927 (Abnormal blood inorganic cation concentratio…	RBMX	Likely Pathogenic	X:136874413|-/GG	True	Heterozygous	Recessive	RBMX, HP:0000282 (Facial edema), HP:0000969 (Edema), HP:0011032 (Abnormality of fluid regulation), HP:0012337 (Abnormal homeostasis), HP:0001939 (Abnormality of metabolism/homeostasis), HP:0032180 (Abnormal circulating metabolite concentration), HP:0003111 (Abnormal blood ion concentration), HP:0010929 (Abnormal blood cation concentration), HP:0010927 (Abnormal blood inorganic cation concentratio…
GNC63	CKDu_mag_detox_proox_antiox - 138_S138_ME_L001_R.tsv	GBE1	Likely Pathogenic	3:81537008	A/C	Heterozygous	Recessive	GBE1, HP:0010876 (Abnormal circulating protein concentration), HP:0032180 (Abnormal circulating metabolite concentration), HP:0003111 (Abnormal blood ion concentration), HP:0010929 (Abnormal blood cation concentration), HP:0010927 (Abnormal blood inorganic cation concentration), HP:0004921 (Abnormal magnesium concentration), HP:0002917 (Hypomagnesemia)	GBE1	Likely Pathogenic	3:81537008|A/C	True	Heterozygous	Recessive	GBE1, HP:0010876 (Abnormal circulating protein concentration), HP:0032180 (Abnormal circulating metabolite concentration), HP:0003111 (Abnormal blood ion concentration), HP:0010929 (Abnormal blood cation concentration), HP:0010927 (Abnormal blood inorganic cation concentration), HP:0004921 (Abnormal magnesium concentration), HP:0002917 (Hypomagnesemia)
GNC63	CKDu_mag_detox_proox_antiox - 138_S138_ME_L001_R.tsv	FIP1L1	Likely Pathogenic	4:53453081	AG/-	Heterozygous	Default (Recessive)	FIP1L1, HP:0000790 (Hematuria), HP:0012614 (Abnormal urine cytology), HP:0003110 (Abnormality of urine homeostasis), HP:0001939 (Abnormality of metabolism/homeostasis), HP:0032180 (Abnormal circulating metabolite concentration), HP:0003111 (Abnormal blood ion concentration), HP:0010929 (Abnormal blood cation concentration), HP:0010927 (Abnormal blood inorganic cation concentration), HP:0004921 (A…	FIP1L1	Likely Pathogenic	4:53453081|AG/-	True	Heterozygous	Default (Recessive)	FIP1L1, HP:0000790 (Hematuria), HP:0012614 (Abnormal urine cytology), HP:0003110 (Abnormality of urine homeostasis), HP:0001939 (Abnormality of metabolism/homeostasis), HP:0032180 (Abnormal circulating metabolite concentration), HP:0003111 (Abnormal blood ion concentration), HP:0010929 (Abnormal blood cation concentration), HP:0010927 (Abnormal blood inorganic cation concentration), HP:0004921 (A…
GNC63	CKDu_mag_detox_proox_antiox - 138_S138_ME_L001_R.tsv	PNLDC1	Likely Pathogenic	6:159800248	CGTGGGCAGCA/-	Heterozygous	Recessive	PNLDC1, HP:0000025 (Functional abnormality of male internal genitalia), HP:0012874 (Abnormal male reproductive system physiology), HP:0000080 (Abnormality of reproductive system physiology), HP:0000078 (Abnormality of the genital system), HP:0000119 (Abnormality of the genitourinary system), HP:0000118 (Phenotypic abnormality), HP:0001939 (Abnormality of metabolism/homeostasis), HP:0032180 (Abnor…	PNLDC1	Likely Pathogenic	6:159800248|CGTGGGCAGCA/-	True	Heterozygous	Recessive	PNLDC1, HP:0000025 (Functional abnormality of male internal genitalia), HP:0012874 (Abnormal male reproductive system physiology), HP:0000080 (Abnormality of reproductive system physiology), HP:0000078 (Abnormality of the genital system), HP:0000119 (Abnormality of the genitourinary system), HP:0000118 (Phenotypic abnormality), HP:0001939 (Abnormality of metabolism/homeostasis), HP:0032180 (Abnor…
GNC63	CKDu_mag_detox_proox_antiox - 138_S138_ME_L001_R.tsv	PSPH	Likely Pathogenic	7:56019599	C/-	Heterozygous	Recessive	PSPH, HP:0003112 (Abnormal circulating amino acid concentration), HP:0004354 (Abnormal circulating carboxylic acid concentration), HP:0430071 (Abnormal circulating organic compound concentration), HP:0032180 (Abnormal circulating metabolite concentration), HP:0003111 (Abnormal blood ion concentration), HP:0010929 (Abnormal blood cation concentration), HP:0010927 (Abnormal blood inorganic cation c…	PSPH	Likely Pathogenic	7:56019599|C/-	True	Heterozygous	Recessive	PSPH, HP:0003112 (Abnormal circulating amino acid concentration), HP:0004354 (Abnormal circulating carboxylic acid concentration), HP:0430071 (Abnormal circulating organic compound concentration), HP:0032180 (Abnormal circulating metabolite concentration), HP:0003111 (Abnormal blood ion concentration), HP:0010929 (Abnormal blood cation concentration), HP:0010927 (Abnormal blood inorganic cation c…
GNC63	CKDu_mag_detox_proox_antiox - 138_S138_ME_L001_R.tsv	IGF1,LINC02456	Likely Pathogenic,VUS/Conflicting	12:102481776	-/T,-/T	Heterozygous	Recessive,Default (Recessive)	IGF1, HP:0002904 (Hyperbilirubinemia), HP:0033479 (Abnormal circulating bilirubin concentration), HP:0010995 (Abnormal circulating dicarboxylic acid concentration), HP:0004354 (Abnormal circulating carboxylic acid concentration), HP:0430071 (Abnormal circulating organic compound concentration), HP:0032180 (Abnormal circulating metabolite concentration), HP:0003111 (Abnormal blood ion concentratio…	LINC02456	Likely Pathogenic,VUS/Conflicting	12:102481776|-/T,-/T	True	Heterozygous	Recessive,Default (Recessive)	IGF1, HP:0002904 (Hyperbilirubinemia), HP:0033479 (Abnormal circulating bilirubin concentration), HP:0010995 (Abnormal circulating dicarboxylic acid concentration), HP:0004354 (Abnormal circulating carboxylic acid concentration), HP:0430071 (Abnormal circulating organic compound concentration), HP:0032180 (Abnormal circulating metabolite concentration), HP:0003111 (Abnormal blood ion concentratio…
GNC63	CKDu_mag_detox_proox_antiox - 138_S138_ME_L001_R.tsv	BCKDHA	Likely Pathogenic	19:41422643	G/A	Heterozygous	Recessive	BCKDHA, HP:0003112 (Abnormal circulating amino acid concentration), HP:0004354 (Abnormal circulating carboxylic acid concentration), HP:0430071 (Abnormal circulating organic compound concentration), HP:0032180 (Abnormal circulating metabolite concentration), HP:0003111 (Abnormal blood ion concentration), HP:0010929 (Abnormal blood cation concentration), HP:0010927 (Abnormal blood inorganic cation…	BCKDHA	Likely Pathogenic	19:41422643|G/A	True	Heterozygous	Recessive	BCKDHA, HP:0003112 (Abnormal circulating amino acid concentration), HP:0004354 (Abnormal circulating carboxylic acid concentration), HP:0430071 (Abnormal circulating organic compound concentration), HP:0032180 (Abnormal circulating metabolite concentration), HP:0003111 (Abnormal blood ion concentration), HP:0010929 (Abnormal blood cation concentration), HP:0010927 (Abnormal blood inorganic cation…
GNC63	CKDu_mag_detox_proox_antiox - 138_S138_ME_L001_R.tsv	RBMX	Likely Pathogenic	X:136874413	-/GG	Heterozygous	Recessive	RBMX, HP:0000282 (Facial edema), HP:0000969 (Edema), HP:0011032 (Abnormality of fluid regulation), HP:0012337 (Abnormal homeostasis), HP:0001939 (Abnormality of metabolism/homeostasis), HP:0032180 (Abnormal circulating metabolite concentration), HP:0003111 (Abnormal blood ion concentration), HP:0010929 (Abnormal blood cation concentration), HP:0010927 (Abnormal blood inorganic cation concentratio…	RBMX	Likely Pathogenic	X:136874413|-/GG	True	Heterozygous	Recessive	RBMX, HP:0000282 (Facial edema), HP:0000969 (Edema), HP:0011032 (Abnormality of fluid regulation), HP:0012337 (Abnormal homeostasis), HP:0001939 (Abnormality of metabolism/homeostasis), HP:0032180 (Abnormal circulating metabolite concentration), HP:0003111 (Abnormal blood ion concentration), HP:0010929 (Abnormal blood cation concentration), HP:0010927 (Abnormal blood inorganic cation concentratio…
GNC50	CKDu_mag_detox_proox_antiox - 139_S43_ME_L001_R.tsv	AGT	Likely Pathogenic	1:230710289	G/A	Heterozygous	Recessive	AGT, HP:0000077 (Abnormality of the kidney), HP:0010935 (Abnormality of the upper urinary tract), HP:0000079 (Abnormality of the urinary system), HP:0000119 (Abnormality of the genitourinary system), HP:0000118 (Phenotypic abnormality), HP:0001939 (Abnormality of metabolism/homeostasis), HP:0032180 (Abnormal circulating metabolite concentration), HP:0003111 (Abnormal blood ion concentration), HP:…	AGT	Likely Pathogenic	1:230710289|G/A	True	Heterozygous	Recessive	AGT, HP:0000077 (Abnormality of the kidney), HP:0010935 (Abnormality of the upper urinary tract), HP:0000079 (Abnormality of the urinary system), HP:0000119 (Abnormality of the genitourinary system), HP:0000118 (Phenotypic abnormality), HP:0001939 (Abnormality of metabolism/homeostasis), HP:0032180 (Abnormal circulating metabolite concentration), HP:0003111 (Abnormal blood ion concentration), HP:…
GNC50	CKDu_mag_detox_proox_antiox - 139_S43_ME_L001_R.tsv	FIP1L1	Likely Pathogenic	4:53453081	AG/-	Heterozygous	Default (Recessive)	FIP1L1, HP:0000790 (Hematuria), HP:0012614 (Abnormal urine cytology), HP:0003110 (Abnormality of urine homeostasis), HP:0001939 (Abnormality of metabolism/homeostasis), HP:0032180 (Abnormal circulating metabolite concentration), HP:0003111 (Abnormal blood ion concentration), HP:0010929 (Abnormal blood cation concentration), HP:0010927 (Abnormal blood inorganic cation concentration), HP:0004921 (A…	FIP1L1	Likely Pathogenic	4:53453081|AG/-	True	Heterozygous	Default (Recessive)	FIP1L1, HP:0000790 (Hematuria), HP:0012614 (Abnormal urine cytology), HP:0003110 (Abnormality of urine homeostasis), HP:0001939 (Abnormality of metabolism/homeostasis), HP:0032180 (Abnormal circulating metabolite concentration), HP:0003111 (Abnormal blood ion concentration), HP:0010929 (Abnormal blood cation concentration), HP:0010927 (Abnormal blood inorganic cation concentration), HP:0004921 (A…
GNC50	CKDu_mag_detox_proox_antiox - 139_S43_ME_L001_R.tsv	PNLDC1	Likely Pathogenic	6:159800248	CGTGGGCAGCA/-	Heterozygous	Recessive	PNLDC1, HP:0000025 (Functional abnormality of male internal genitalia), HP:0012874 (Abnormal male reproductive system physiology), HP:0000080 (Abnormality of reproductive system physiology), HP:0000078 (Abnormality of the genital system), HP:0000119 (Abnormality of the genitourinary system), HP:0000118 (Phenotypic abnormality), HP:0001939 (Abnormality of metabolism/homeostasis), HP:0032180 (Abnor…	PNLDC1	Likely Pathogenic	6:159800248|CGTGGGCAGCA/-	True	Heterozygous	Recessive	PNLDC1, HP:0000025 (Functional abnormality of male internal genitalia), HP:0012874 (Abnormal male reproductive system physiology), HP:0000080 (Abnormality of reproductive system physiology), HP:0000078 (Abnormality of the genital system), HP:0000119 (Abnormality of the genitourinary system), HP:0000118 (Phenotypic abnormality), HP:0001939 (Abnormality of metabolism/homeostasis), HP:0032180 (Abnor…
GNC50	CKDu_mag_detox_proox_antiox - 139_S43_ME_L001_R.tsv	LFNG	Likely Pathogenic	7:2513248	-/GATG	Heterozygous	Recessive	LFNG, HP:0000002 (Abnormality of body height), HP:0001507 (Growth abnormality), HP:0000118 (Phenotypic abnormality), HP:0001939 (Abnormality of metabolism/homeostasis), HP:0032180 (Abnormal circulating metabolite concentration), HP:0003111 (Abnormal blood ion concentration), HP:0010929 (Abnormal blood cation concentration), HP:0010927 (Abnormal blood inorganic cation concentration), HP:0004921 (A…	LFNG	Likely Pathogenic	7:2513248|-/GATG	True	Heterozygous	Recessive	LFNG, HP:0000002 (Abnormality of body height), HP:0001507 (Growth abnormality), HP:0000118 (Phenotypic abnormality), HP:0001939 (Abnormality of metabolism/homeostasis), HP:0032180 (Abnormal circulating metabolite concentration), HP:0003111 (Abnormal blood ion concentration), HP:0010929 (Abnormal blood cation concentration), HP:0010927 (Abnormal blood inorganic cation concentration), HP:0004921 (A…
GNC50	CKDu_mag_detox_proox_antiox - 139_S43_ME_L001_R.tsv	,LFNG	,Likely Pathogenic	7:2513248	GATG/-,GATG/GATGGATG	Heterozygous	,Recessive	LFNG, HP:0000002 (Abnormality of body height), HP:0001507 (Growth abnormality), HP:0000118 (Phenotypic abnormality), HP:0001939 (Abnormality of metabolism/homeostasis), HP:0032180 (Abnormal circulating metabolite concentration), HP:0003111 (Abnormal blood ion concentration), HP:0010929 (Abnormal blood cation concentration), HP:0010927 (Abnormal blood inorganic cation concentration), HP:0004921 (A…	LFNG	,Likely Pathogenic	7:2513248|GATG/-,GATG/GATGGATG	True	Heterozygous	,Recessive	LFNG, HP:0000002 (Abnormality of body height), HP:0001507 (Growth abnormality), HP:0000118 (Phenotypic abnormality), HP:0001939 (Abnormality of metabolism/homeostasis), HP:0032180 (Abnormal circulating metabolite concentration), HP:0003111 (Abnormal blood ion concentration), HP:0010929 (Abnormal blood cation concentration), HP:0010927 (Abnormal blood inorganic cation concentration), HP:0004921 (A…
GNC50	CKDu_mag_detox_proox_antiox - 139_S43_ME_L001_R.tsv	LOC124901709,TFR2	VUS/Conflicting,Likely Pathogenic	7:100626905	T/G,T/G	Heterozygous	Default (Recessive),Recessive	,TFR2, HP:0003452 (Increased circulating iron concentration), HP:0040130 (Abnormal circulating iron concentration), HP:0011031 (Abnormality of iron homeostasis), HP:0011030 (Abnormal blood transition element cation concentration), HP:0010929 (Abnormal blood cation concentration), HP:0010927 (Abnormal blood inorganic cation concentration), HP:0004921 (Abnormal magnesium concentration), HP:0002917 …	TFR2	VUS/Conflicting,Likely Pathogenic	7:100626905|T/G,T/G	True	Heterozygous	Default (Recessive),Recessive	,TFR2, HP:0003452 (Increased circulating iron concentration), HP:0040130 (Abnormal circulating iron concentration), HP:0011031 (Abnormality of iron homeostasis), HP:0011030 (Abnormal blood transition element cation concentration), HP:0010929 (Abnormal blood cation concentration), HP:0010927 (Abnormal blood inorganic cation concentration), HP:0004921 (Abnormal magnesium concentration), HP:0002917 …
GNC50	CKDu_mag_detox_proox_antiox - 139_S43_ME_L001_R.tsv	IGF1,LINC02456	Likely Pathogenic,VUS/Conflicting	12:102481776	T/-,T/-	Heterozygous	Recessive,Default (Recessive)	IGF1, HP:0002904 (Hyperbilirubinemia), HP:0033479 (Abnormal circulating bilirubin concentration), HP:0010995 (Abnormal circulating dicarboxylic acid concentration), HP:0004354 (Abnormal circulating carboxylic acid concentration), HP:0430071 (Abnormal circulating organic compound concentration), HP:0032180 (Abnormal circulating metabolite concentration), HP:0003111 (Abnormal blood ion concentratio…	LINC02456	Likely Pathogenic,VUS/Conflicting	12:102481776|T/-,T/-	True	Heterozygous	Recessive,Default (Recessive)	IGF1, HP:0002904 (Hyperbilirubinemia), HP:0033479 (Abnormal circulating bilirubin concentration), HP:0010995 (Abnormal circulating dicarboxylic acid concentration), HP:0004354 (Abnormal circulating carboxylic acid concentration), HP:0430071 (Abnormal circulating organic compound concentration), HP:0032180 (Abnormal circulating metabolite concentration), HP:0003111 (Abnormal blood ion concentratio…
GNC50	CKDu_mag_detox_proox_antiox - 139_S43_ME_L001_R.tsv	ATXN3	Likely Pathogenic	14:92071036	-/GCTGCTGCTGCTGC	Heterozygous	Dominant	ATXN3, HP:0001939 (Abnormality of metabolism/homeostasis), HP:0032180 (Abnormal circulating metabolite concentration), HP:0003111 (Abnormal blood ion concentration), HP:0010929 (Abnormal blood cation concentration), HP:0010927 (Abnormal blood inorganic cation concentration), HP:0004921 (Abnormal magnesium concentration), HP:0002917 (Hypomagnesemia)	ATXN3	Likely Pathogenic	14:92071036|-/GCTGCTGCTGCTGC	True	Heterozygous	Dominant	ATXN3, HP:0001939 (Abnormality of metabolism/homeostasis), HP:0032180 (Abnormal circulating metabolite concentration), HP:0003111 (Abnormal blood ion concentration), HP:0010929 (Abnormal blood cation concentration), HP:0010927 (Abnormal blood inorganic cation concentration), HP:0004921 (Abnormal magnesium concentration), HP:0002917 (Hypomagnesemia)
GNC50	CKDu_mag_detox_proox_antiox - 139_S43_ME_L001_R.tsv	RBMX	Likely Pathogenic	X:136874413	-/GG	Heterozygous	Recessive	RBMX, HP:0000282 (Facial edema), HP:0000969 (Edema), HP:0011032 (Abnormality of fluid regulation), HP:0012337 (Abnormal homeostasis), HP:0001939 (Abnormality of metabolism/homeostasis), HP:0032180 (Abnormal circulating metabolite concentration), HP:0003111 (Abnormal blood ion concentration), HP:0010929 (Abnormal blood cation concentration), HP:0010927 (Abnormal blood inorganic cation concentratio…	RBMX	Likely Pathogenic	X:136874413|-/GG	True	Heterozygous	Recessive	RBMX, HP:0000282 (Facial edema), HP:0000969 (Edema), HP:0011032 (Abnormality of fluid regulation), HP:0012337 (Abnormal homeostasis), HP:0001939 (Abnormality of metabolism/homeostasis), HP:0032180 (Abnormal circulating metabolite concentration), HP:0003111 (Abnormal blood ion concentration), HP:0010929 (Abnormal blood cation concentration), HP:0010927 (Abnormal blood inorganic cation concentratio…
GNH28	CKDu_mag_detox_proox_antiox - 153_S57_ME_L001_R.tsv	AGT	Likely Pathogenic	1:230710289	G/A	Heterozygous	Recessive	AGT, HP:0000077 (Abnormality of the kidney), HP:0010935 (Abnormality of the upper urinary tract), HP:0000079 (Abnormality of the urinary system), HP:0000119 (Abnormality of the genitourinary system), HP:0000118 (Phenotypic abnormality), HP:0001939 (Abnormality of metabolism/homeostasis), HP:0032180 (Abnormal circulating metabolite concentration), HP:0003111 (Abnormal blood ion concentration), HP:…	AGT	Likely Pathogenic	1:230710289|G/A	True	Heterozygous	Recessive	AGT, HP:0000077 (Abnormality of the kidney), HP:0010935 (Abnormality of the upper urinary tract), HP:0000079 (Abnormality of the urinary system), HP:0000119 (Abnormality of the genitourinary system), HP:0000118 (Phenotypic abnormality), HP:0001939 (Abnormality of metabolism/homeostasis), HP:0032180 (Abnormal circulating metabolite concentration), HP:0003111 (Abnormal blood ion concentration), HP:…
GNH28	CKDu_mag_detox_proox_antiox - 153_S57_ME_L001_R.tsv	FIP1L1	Likely Pathogenic	4:53453081	AG/-	Heterozygous	Default (Recessive)	FIP1L1, HP:0000790 (Hematuria), HP:0012614 (Abnormal urine cytology), HP:0003110 (Abnormality of urine homeostasis), HP:0001939 (Abnormality of metabolism/homeostasis), HP:0032180 (Abnormal circulating metabolite concentration), HP:0003111 (Abnormal blood ion concentration), HP:0010929 (Abnormal blood cation concentration), HP:0010927 (Abnormal blood inorganic cation concentration), HP:0004921 (A…	FIP1L1	Likely Pathogenic	4:53453081|AG/-	True	Heterozygous	Default (Recessive)	FIP1L1, HP:0000790 (Hematuria), HP:0012614 (Abnormal urine cytology), HP:0003110 (Abnormality of urine homeostasis), HP:0001939 (Abnormality of metabolism/homeostasis), HP:0032180 (Abnormal circulating metabolite concentration), HP:0003111 (Abnormal blood ion concentration), HP:0010929 (Abnormal blood cation concentration), HP:0010927 (Abnormal blood inorganic cation concentration), HP:0004921 (A…
GNH28	CKDu_mag_detox_proox_antiox - 153_S57_ME_L001_R.tsv	HLA-DRB1	Likely Pathogenic	6:32581803	G/-	Heterozygous	Dominant	HLA-DRB1, HP:0003072 (Hypercalcemia), HP:0004363 (Abnormal circulating calcium concentration), HP:0010927 (Abnormal blood inorganic cation concentration), HP:0004921 (Abnormal magnesium concentration), HP:0002917 (Hypomagnesemia)	HLA-DRB1	Likely Pathogenic	6:32581803|G/-	True	Heterozygous	Dominant	HLA-DRB1, HP:0003072 (Hypercalcemia), HP:0004363 (Abnormal circulating calcium concentration), HP:0010927 (Abnormal blood inorganic cation concentration), HP:0004921 (Abnormal magnesium concentration), HP:0002917 (Hypomagnesemia)
GNH28	CKDu_mag_detox_proox_antiox - 153_S57_ME_L001_R.tsv	HLA-DRB1	Likely Pathogenic	6:32581808	-/T	Heterozygous	Dominant	HLA-DRB1, HP:0003072 (Hypercalcemia), HP:0004363 (Abnormal circulating calcium concentration), HP:0010927 (Abnormal blood inorganic cation concentration), HP:0004921 (Abnormal magnesium concentration), HP:0002917 (Hypomagnesemia)	HLA-DRB1	Likely Pathogenic	6:32581808|-/T	True	Heterozygous	Dominant	HLA-DRB1, HP:0003072 (Hypercalcemia), HP:0004363 (Abnormal circulating calcium concentration), HP:0010927 (Abnormal blood inorganic cation concentration), HP:0004921 (Abnormal magnesium concentration), HP:0002917 (Hypomagnesemia)
GNH28	CKDu_mag_detox_proox_antiox - 153_S57_ME_L001_R.tsv	PNLDC1	Likely Pathogenic	6:159800248	CGTGGGCAGCA/-	Heterozygous	Recessive	PNLDC1, HP:0000025 (Functional abnormality of male internal genitalia), HP:0012874 (Abnormal male reproductive system physiology), HP:0000080 (Abnormality of reproductive system physiology), HP:0000078 (Abnormality of the genital system), HP:0000119 (Abnormality of the genitourinary system), HP:0000118 (Phenotypic abnormality), HP:0001939 (Abnormality of metabolism/homeostasis), HP:0032180 (Abnor…	PNLDC1	Likely Pathogenic	6:159800248|CGTGGGCAGCA/-	True	Heterozygous	Recessive	PNLDC1, HP:0000025 (Functional abnormality of male internal genitalia), HP:0012874 (Abnormal male reproductive system physiology), HP:0000080 (Abnormality of reproductive system physiology), HP:0000078 (Abnormality of the genital system), HP:0000119 (Abnormality of the genitourinary system), HP:0000118 (Phenotypic abnormality), HP:0001939 (Abnormality of metabolism/homeostasis), HP:0032180 (Abnor…
GNH28	CKDu_mag_detox_proox_antiox - 153_S57_ME_L001_R.tsv	LFNG	Likely Pathogenic	7:2513248	-/GATG	Heterozygous	Recessive	LFNG, HP:0000002 (Abnormality of body height), HP:0001507 (Growth abnormality), HP:0000118 (Phenotypic abnormality), HP:0001939 (Abnormality of metabolism/homeostasis), HP:0032180 (Abnormal circulating metabolite concentration), HP:0003111 (Abnormal blood ion concentration), HP:0010929 (Abnormal blood cation concentration), HP:0010927 (Abnormal blood inorganic cation concentration), HP:0004921 (A…	LFNG	Likely Pathogenic	7:2513248|-/GATG	True	Heterozygous	Recessive	LFNG, HP:0000002 (Abnormality of body height), HP:0001507 (Growth abnormality), HP:0000118 (Phenotypic abnormality), HP:0001939 (Abnormality of metabolism/homeostasis), HP:0032180 (Abnormal circulating metabolite concentration), HP:0003111 (Abnormal blood ion concentration), HP:0010929 (Abnormal blood cation concentration), HP:0010927 (Abnormal blood inorganic cation concentration), HP:0004921 (A…
GNH28	CKDu_mag_detox_proox_antiox - 153_S57_ME_L001_R.tsv	,LFNG	,Likely Pathogenic	7:2513248	GATG/-,GATG/GATGGATG	Heterozygous	,Recessive	LFNG, HP:0000002 (Abnormality of body height), HP:0001507 (Growth abnormality), HP:0000118 (Phenotypic abnormality), HP:0001939 (Abnormality of metabolism/homeostasis), HP:0032180 (Abnormal circulating metabolite concentration), HP:0003111 (Abnormal blood ion concentration), HP:0010929 (Abnormal blood cation concentration), HP:0010927 (Abnormal blood inorganic cation concentration), HP:0004921 (A…	LFNG	,Likely Pathogenic	7:2513248|GATG/-,GATG/GATGGATG	True	Heterozygous	,Recessive	LFNG, HP:0000002 (Abnormality of body height), HP:0001507 (Growth abnormality), HP:0000118 (Phenotypic abnormality), HP:0001939 (Abnormality of metabolism/homeostasis), HP:0032180 (Abnormal circulating metabolite concentration), HP:0003111 (Abnormal blood ion concentration), HP:0010929 (Abnormal blood cation concentration), HP:0010927 (Abnormal blood inorganic cation concentration), HP:0004921 (A…
GNH28	CKDu_mag_detox_proox_antiox - 153_S57_ME_L001_R.tsv	LMX1B	Likely Pathogenic	9:126693265	C/T	Heterozygous	Dominant	LMX1B, HP:0000093 (Proteinuria), HP:0020129 (Abnormal urine protein level), HP:0033354 (Abnormal urine metabolite level), HP:0003110 (Abnormality of urine homeostasis), HP:0001939 (Abnormality of metabolism/homeostasis), HP:0032180 (Abnormal circulating metabolite concentration), HP:0003111 (Abnormal blood ion concentration), HP:0010929 (Abnormal blood cation concentration), HP:0010927 (Abnormal …	LMX1B	Likely Pathogenic	9:126693265|C/T	True	Heterozygous	Dominant	LMX1B, HP:0000093 (Proteinuria), HP:0020129 (Abnormal urine protein level), HP:0033354 (Abnormal urine metabolite level), HP:0003110 (Abnormality of urine homeostasis), HP:0001939 (Abnormality of metabolism/homeostasis), HP:0032180 (Abnormal circulating metabolite concentration), HP:0003111 (Abnormal blood ion concentration), HP:0010929 (Abnormal blood cation concentration), HP:0010927 (Abnormal …
GNH28	CKDu_mag_detox_proox_antiox - 153_S57_ME_L001_R.tsv	IGF1,LINC02456	Likely Pathogenic,VUS/Conflicting	12:102481776	T/-,T/-	Heterozygous	Recessive,Default (Recessive)	IGF1, HP:0002904 (Hyperbilirubinemia), HP:0033479 (Abnormal circulating bilirubin concentration), HP:0010995 (Abnormal circulating dicarboxylic acid concentration), HP:0004354 (Abnormal circulating carboxylic acid concentration), HP:0430071 (Abnormal circulating organic compound concentration), HP:0032180 (Abnormal circulating metabolite concentration), HP:0003111 (Abnormal blood ion concentratio…	LINC02456	Likely Pathogenic,VUS/Conflicting	12:102481776|T/-,T/-	True	Heterozygous	Recessive,Default (Recessive)	IGF1, HP:0002904 (Hyperbilirubinemia), HP:0033479 (Abnormal circulating bilirubin concentration), HP:0010995 (Abnormal circulating dicarboxylic acid concentration), HP:0004354 (Abnormal circulating carboxylic acid concentration), HP:0430071 (Abnormal circulating organic compound concentration), HP:0032180 (Abnormal circulating metabolite concentration), HP:0003111 (Abnormal blood ion concentratio…
GNH36	CKDu_mag_detox_proox_antiox - 154_S154_ME_L001_R.tsv	HLA-DRB1	Likely Pathogenic	6:32581803	G/-	Heterozygous	Dominant	HLA-DRB1, HP:0003072 (Hypercalcemia), HP:0004363 (Abnormal circulating calcium concentration), HP:0010927 (Abnormal blood inorganic cation concentration), HP:0004921 (Abnormal magnesium concentration), HP:0002917 (Hypomagnesemia)	HLA-DRB1	Likely Pathogenic	6:32581803|G/-	True	Heterozygous	Dominant	HLA-DRB1, HP:0003072 (Hypercalcemia), HP:0004363 (Abnormal circulating calcium concentration), HP:0010927 (Abnormal blood inorganic cation concentration), HP:0004921 (Abnormal magnesium concentration), HP:0002917 (Hypomagnesemia)
GNH36	CKDu_mag_detox_proox_antiox - 154_S154_ME_L001_R.tsv	HLA-DRB1	Likely Pathogenic	6:32581808	-/T	Heterozygous	Dominant	HLA-DRB1, HP:0003072 (Hypercalcemia), HP:0004363 (Abnormal circulating calcium concentration), HP:0010927 (Abnormal blood inorganic cation concentration), HP:0004921 (Abnormal magnesium concentration), HP:0002917 (Hypomagnesemia)	HLA-DRB1	Likely Pathogenic	6:32581808|-/T	True	Heterozygous	Dominant	HLA-DRB1, HP:0003072 (Hypercalcemia), HP:0004363 (Abnormal circulating calcium concentration), HP:0010927 (Abnormal blood inorganic cation concentration), HP:0004921 (Abnormal magnesium concentration), HP:0002917 (Hypomagnesemia)
GNH36	CKDu_mag_detox_proox_antiox - 154_S154_ME_L001_R.tsv	HLA-DRB1	Likely Pathogenic	6:32584158	G/T	Heterozygous	Dominant	HLA-DRB1, HP:0003072 (Hypercalcemia), HP:0004363 (Abnormal circulating calcium concentration), HP:0010927 (Abnormal blood inorganic cation concentration), HP:0004921 (Abnormal magnesium concentration), HP:0002917 (Hypomagnesemia)	HLA-DRB1	Likely Pathogenic	6:32584158|G/T	True	Heterozygous	Dominant	HLA-DRB1, HP:0003072 (Hypercalcemia), HP:0004363 (Abnormal circulating calcium concentration), HP:0010927 (Abnormal blood inorganic cation concentration), HP:0004921 (Abnormal magnesium concentration), HP:0002917 (Hypomagnesemia)
GNH36	CKDu_mag_detox_proox_antiox - 154_S154_ME_L001_R.tsv	PSPH	Likely Pathogenic	7:56019599	C/-	Heterozygous	Recessive	PSPH, HP:0003112 (Abnormal circulating amino acid concentration), HP:0004354 (Abnormal circulating carboxylic acid concentration), HP:0430071 (Abnormal circulating organic compound concentration), HP:0032180 (Abnormal circulating metabolite concentration), HP:0003111 (Abnormal blood ion concentration), HP:0010929 (Abnormal blood cation concentration), HP:0010927 (Abnormal blood inorganic cation c…	PSPH	Likely Pathogenic	7:56019599|C/-	True	Heterozygous	Recessive	PSPH, HP:0003112 (Abnormal circulating amino acid concentration), HP:0004354 (Abnormal circulating carboxylic acid concentration), HP:0430071 (Abnormal circulating organic compound concentration), HP:0032180 (Abnormal circulating metabolite concentration), HP:0003111 (Abnormal blood ion concentration), HP:0010929 (Abnormal blood cation concentration), HP:0010927 (Abnormal blood inorganic cation c…
GNH36	CKDu_mag_detox_proox_antiox - 154_S154_ME_L001_R.tsv	DDHD2,PLPP5	VUS/Conflicting,Likely Pathogenic	8:38267359	GGGAAGCAGCG/-,GGGAAGCAGCG/-	Heterozygous	Recessive,Default (Recessive)	DDHD2, HP:0000002 (Abnormality of body height), HP:0001507 (Growth abnormality), HP:0000118 (Phenotypic abnormality), HP:0001939 (Abnormality of metabolism/homeostasis), HP:0032180 (Abnormal circulating metabolite concentration), HP:0003111 (Abnormal blood ion concentration), HP:0010929 (Abnormal blood cation concentration), HP:0010927 (Abnormal blood inorganic cation concentration), HP:0004921 (…	PLPP5	VUS/Conflicting,Likely Pathogenic	8:38267359|GGGAAGCAGCG/-,GGGAAGCAGCG/-	True	Heterozygous	Recessive,Default (Recessive)	DDHD2, HP:0000002 (Abnormality of body height), HP:0001507 (Growth abnormality), HP:0000118 (Phenotypic abnormality), HP:0001939 (Abnormality of metabolism/homeostasis), HP:0032180 (Abnormal circulating metabolite concentration), HP:0003111 (Abnormal blood ion concentration), HP:0010929 (Abnormal blood cation concentration), HP:0010927 (Abnormal blood inorganic cation concentration), HP:0004921 (…
GNH36	CKDu_mag_detox_proox_antiox - 154_S154_ME_L001_R.tsv	AOPEP,FANCC,LOC107987102	VUS/Conflicting,Likely Pathogenic,VUS/Conflicting	9:95107065	C/G,C/G,C/G	Heterozygous	Recessive,Recessive,Default (Recessive)	AOPEP, HP:0000118 (Phenotypic abnormality), HP:0001939 (Abnormality of metabolism/homeostasis), HP:0032180 (Abnormal circulating metabolite concentration), HP:0003111 (Abnormal blood ion concentration), HP:0010929 (Abnormal blood cation concentration), HP:0010927 (Abnormal blood inorganic cation concentration), HP:0004921 (Abnormal magnesium concentration), HP:0002917 (Hypomagnesemia),FANCC, HP:0…	LOC107987102	VUS/Conflicting,Likely Pathogenic,VUS/Conflicting	9:95107065|C/G,C/G,C/G	True	Heterozygous	Recessive,Recessive,Default (Recessive)	AOPEP, HP:0000118 (Phenotypic abnormality), HP:0001939 (Abnormality of metabolism/homeostasis), HP:0032180 (Abnormal circulating metabolite concentration), HP:0003111 (Abnormal blood ion concentration), HP:0010929 (Abnormal blood cation concentration), HP:0010927 (Abnormal blood inorganic cation concentration), HP:0004921 (Abnormal magnesium concentration), HP:0002917 (Hypomagnesemia),FANCC, HP:0…
GNH36	CKDu_mag_detox_proox_antiox - 154_S154_ME_L001_R.tsv	IGF1,LINC02456	Likely Pathogenic,VUS/Conflicting	12:102481776	T/-,T/-	Heterozygous	Recessive,Default (Recessive)	IGF1, HP:0002904 (Hyperbilirubinemia), HP:0033479 (Abnormal circulating bilirubin concentration), HP:0010995 (Abnormal circulating dicarboxylic acid concentration), HP:0004354 (Abnormal circulating carboxylic acid concentration), HP:0430071 (Abnormal circulating organic compound concentration), HP:0032180 (Abnormal circulating metabolite concentration), HP:0003111 (Abnormal blood ion concentratio…	LINC02456	Likely Pathogenic,VUS/Conflicting	12:102481776|T/-,T/-	True	Heterozygous	Recessive,Default (Recessive)	IGF1, HP:0002904 (Hyperbilirubinemia), HP:0033479 (Abnormal circulating bilirubin concentration), HP:0010995 (Abnormal circulating dicarboxylic acid concentration), HP:0004354 (Abnormal circulating carboxylic acid concentration), HP:0430071 (Abnormal circulating organic compound concentration), HP:0032180 (Abnormal circulating metabolite concentration), HP:0003111 (Abnormal blood ion concentratio…
GNH36	CKDu_mag_detox_proox_antiox - 154_S154_ME_L001_R.tsv	ATXN3	Likely Pathogenic	14:92071010	-/G	Heterozygous	Dominant	ATXN3, HP:0001939 (Abnormality of metabolism/homeostasis), HP:0032180 (Abnormal circulating metabolite concentration), HP:0003111 (Abnormal blood ion concentration), HP:0010929 (Abnormal blood cation concentration), HP:0010927 (Abnormal blood inorganic cation concentration), HP:0004921 (Abnormal magnesium concentration), HP:0002917 (Hypomagnesemia)	ATXN3	Likely Pathogenic	14:92071010|-/G	True	Heterozygous	Dominant	ATXN3, HP:0001939 (Abnormality of metabolism/homeostasis), HP:0032180 (Abnormal circulating metabolite concentration), HP:0003111 (Abnormal blood ion concentration), HP:0010929 (Abnormal blood cation concentration), HP:0010927 (Abnormal blood inorganic cation concentration), HP:0004921 (Abnormal magnesium concentration), HP:0002917 (Hypomagnesemia)
GNH36	CKDu_mag_detox_proox_antiox - 154_S154_ME_L001_R.tsv	ATXN3	Likely Pathogenic	14:92071011	-/TGCTGCTGCTGCTGCTGCTGCTGCTGCTGCTGCTG	Heterozygous	Dominant	ATXN3, HP:0001939 (Abnormality of metabolism/homeostasis), HP:0032180 (Abnormal circulating metabolite concentration), HP:0003111 (Abnormal blood ion concentration), HP:0010929 (Abnormal blood cation concentration), HP:0010927 (Abnormal blood inorganic cation concentration), HP:0004921 (Abnormal magnesium concentration), HP:0002917 (Hypomagnesemia)	ATXN3	Likely Pathogenic	14:92071011|-/TGCTGCTGCTGCTGCTGCTGCTGCTGCTGCTGCTG	True	Heterozygous	Dominant	ATXN3, HP:0001939 (Abnormality of metabolism/homeostasis), HP:0032180 (Abnormal circulating metabolite concentration), HP:0003111 (Abnormal blood ion concentration), HP:0010929 (Abnormal blood cation concentration), HP:0010927 (Abnormal blood inorganic cation concentration), HP:0004921 (Abnormal magnesium concentration), HP:0002917 (Hypomagnesemia)
GNH36	CKDu_mag_detox_proox_antiox - 154_S154_ME_L001_R.tsv	ATXN3,ATXN3	Likely Benign,Likely Pathogenic	14:92071011	-/CTGCTGCTGCTGCTGCTGCTGCTGCTG,-/TGCTGCTGCTGCTGCTGCTGCTGCTGCTGCTGCTG	Heterozygous	Dominant,Dominant	ATXN3, HP:0001939 (Abnormality of metabolism/homeostasis), HP:0032180 (Abnormal circulating metabolite concentration), HP:0003111 (Abnormal blood ion concentration), HP:0010929 (Abnormal blood cation concentration), HP:0010927 (Abnormal blood inorganic cation concentration), HP:0004921 (Abnormal magnesium concentration), HP:0002917 (Hypomagnesemia)	ATXN3	Likely Benign,Likely Pathogenic	14:92071011|-/CTGCTGCTGCTGCTGCTGCTGCTGCTG,-/TGCTGCTGCTGCTGCTGCTGCTGCTGCTGCTGCTG	True	Heterozygous	Dominant,Dominant	ATXN3, HP:0001939 (Abnormality of metabolism/homeostasis), HP:0032180 (Abnormal circulating metabolite concentration), HP:0003111 (Abnormal blood ion concentration), HP:0010929 (Abnormal blood cation concentration), HP:0010927 (Abnormal blood inorganic cation concentration), HP:0004921 (Abnormal magnesium concentration), HP:0002917 (Hypomagnesemia)
GNH36	CKDu_mag_detox_proox_antiox - 154_S154_ME_L001_R.tsv	ATXN3,	Likely Pathogenic,	14:92071011	-/TGCTGCTGCTGCTGCTGCTGCTGCTGCTGCTGCTG,-/CTGCTGCTGCTGCTGCTGCTGCTGCTGCTGCTGCTGCTGCTGCTGCTGCTGCTGCTG	Heterozygous	Dominant,	ATXN3, HP:0001939 (Abnormality of metabolism/homeostasis), HP:0032180 (Abnormal circulating metabolite concentration), HP:0003111 (Abnormal blood ion concentration), HP:0010929 (Abnormal blood cation concentration), HP:0010927 (Abnormal blood inorganic cation concentration), HP:0004921 (Abnormal magnesium concentration), HP:0002917 (Hypomagnesemia)	ATXN3	Likely Pathogenic,	14:92071011|-/TGCTGCTGCTGCTGCTGCTGCTGCTGCTGCTGCTG,-/CTGCTGCTGCTGCTGCTGCTGCTGCTGCTGCTGCTGCTGCTGCTGCTGCTGCTGCTG	True	Heterozygous	Dominant,	ATXN3, HP:0001939 (Abnormality of metabolism/homeostasis), HP:0032180 (Abnormal circulating metabolite concentration), HP:0003111 (Abnormal blood ion concentration), HP:0010929 (Abnormal blood cation concentration), HP:0010927 (Abnormal blood inorganic cation concentration), HP:0004921 (Abnormal magnesium concentration), HP:0002917 (Hypomagnesemia)
GNH36	CKDu_mag_detox_proox_antiox - 154_S154_ME_L001_R.tsv	ATXN3,	Likely Pathogenic,	14:92071011	-/TGCTGCTGCTGCTGCTGCTGCTGCTGCTGCTGCTG,-/TGCTGCTGCTGCTG	Heterozygous	Dominant,	ATXN3, HP:0001939 (Abnormality of metabolism/homeostasis), HP:0032180 (Abnormal circulating metabolite concentration), HP:0003111 (Abnormal blood ion concentration), HP:0010929 (Abnormal blood cation concentration), HP:0010927 (Abnormal blood inorganic cation concentration), HP:0004921 (Abnormal magnesium concentration), HP:0002917 (Hypomagnesemia)	ATXN3	Likely Pathogenic,	14:92071011|-/TGCTGCTGCTGCTGCTGCTGCTGCTGCTGCTGCTG,-/TGCTGCTGCTGCTG	True	Heterozygous	Dominant,	ATXN3, HP:0001939 (Abnormality of metabolism/homeostasis), HP:0032180 (Abnormal circulating metabolite concentration), HP:0003111 (Abnormal blood ion concentration), HP:0010929 (Abnormal blood cation concentration), HP:0010927 (Abnormal blood inorganic cation concentration), HP:0004921 (Abnormal magnesium concentration), HP:0002917 (Hypomagnesemia)
GNH36	CKDu_mag_detox_proox_antiox - 154_S154_ME_L001_R.tsv	SMAD3	Likely Pathogenic	15:67066362	T/G	Heterozygous	Dominant	SMAD3, HP:0000002 (Abnormality of body height), HP:0001507 (Growth abnormality), HP:0000118 (Phenotypic abnormality), HP:0001939 (Abnormality of metabolism/homeostasis), HP:0032180 (Abnormal circulating metabolite concentration), HP:0003111 (Abnormal blood ion concentration), HP:0010929 (Abnormal blood cation concentration), HP:0010927 (Abnormal blood inorganic cation concentration), HP:0004921 (…	SMAD3	Likely Pathogenic	15:67066362|T/G	True	Heterozygous	Dominant	SMAD3, HP:0000002 (Abnormality of body height), HP:0001507 (Growth abnormality), HP:0000118 (Phenotypic abnormality), HP:0001939 (Abnormality of metabolism/homeostasis), HP:0032180 (Abnormal circulating metabolite concentration), HP:0003111 (Abnormal blood ion concentration), HP:0010929 (Abnormal blood cation concentration), HP:0010927 (Abnormal blood inorganic cation concentration), HP:0004921 (…
GNH33	CKDu_mag_detox_proox_antiox - 161_S65_ME_L001_R.tsv	HLA-DRB1	Likely Pathogenic	6:32581803	G/-	Heterozygous	Dominant	HLA-DRB1, HP:0003072 (Hypercalcemia), HP:0004363 (Abnormal circulating calcium concentration), HP:0010927 (Abnormal blood inorganic cation concentration), HP:0004921 (Abnormal magnesium concentration), HP:0002917 (Hypomagnesemia)	HLA-DRB1	Likely Pathogenic	6:32581803|G/-	True	Heterozygous	Dominant	HLA-DRB1, HP:0003072 (Hypercalcemia), HP:0004363 (Abnormal circulating calcium concentration), HP:0010927 (Abnormal blood inorganic cation concentration), HP:0004921 (Abnormal magnesium concentration), HP:0002917 (Hypomagnesemia)
GNH33	CKDu_mag_detox_proox_antiox - 161_S65_ME_L001_R.tsv	HLA-DRB1	Likely Pathogenic	6:32581808	-/T	Heterozygous	Dominant	HLA-DRB1, HP:0003072 (Hypercalcemia), HP:0004363 (Abnormal circulating calcium concentration), HP:0010927 (Abnormal blood inorganic cation concentration), HP:0004921 (Abnormal magnesium concentration), HP:0002917 (Hypomagnesemia)	HLA-DRB1	Likely Pathogenic	6:32581808|-/T	True	Heterozygous	Dominant	HLA-DRB1, HP:0003072 (Hypercalcemia), HP:0004363 (Abnormal circulating calcium concentration), HP:0010927 (Abnormal blood inorganic cation concentration), HP:0004921 (Abnormal magnesium concentration), HP:0002917 (Hypomagnesemia)
GNH33	CKDu_mag_detox_proox_antiox - 161_S65_ME_L001_R.tsv	PNLDC1	Likely Pathogenic	6:159800248	CGTGGGCAGCA/-	Homozygous Variant	Recessive	PNLDC1, HP:0000025 (Functional abnormality of male internal genitalia), HP:0012874 (Abnormal male reproductive system physiology), HP:0000080 (Abnormality of reproductive system physiology), HP:0000078 (Abnormality of the genital system), HP:0000119 (Abnormality of the genitourinary system), HP:0000118 (Phenotypic abnormality), HP:0001939 (Abnormality of metabolism/homeostasis), HP:0032180 (Abnor…	PNLDC1	Likely Pathogenic	6:159800248|CGTGGGCAGCA/-	True	Homozygous Variant	Recessive	PNLDC1, HP:0000025 (Functional abnormality of male internal genitalia), HP:0012874 (Abnormal male reproductive system physiology), HP:0000080 (Abnormality of reproductive system physiology), HP:0000078 (Abnormality of the genital system), HP:0000119 (Abnormality of the genitourinary system), HP:0000118 (Phenotypic abnormality), HP:0001939 (Abnormality of metabolism/homeostasis), HP:0032180 (Abnor…
GNH37	CKDu_mag_detox_proox_antiox - 162_S162_ME_L001_R.tsv	HLA-DRB1	Likely Pathogenic	6:32581803	G/-	Heterozygous	Dominant	HLA-DRB1, HP:0003072 (Hypercalcemia), HP:0004363 (Abnormal circulating calcium concentration), HP:0010927 (Abnormal blood inorganic cation concentration), HP:0004921 (Abnormal magnesium concentration), HP:0002917 (Hypomagnesemia)	HLA-DRB1	Likely Pathogenic	6:32581803|G/-	True	Heterozygous	Dominant	HLA-DRB1, HP:0003072 (Hypercalcemia), HP:0004363 (Abnormal circulating calcium concentration), HP:0010927 (Abnormal blood inorganic cation concentration), HP:0004921 (Abnormal magnesium concentration), HP:0002917 (Hypomagnesemia)
GNH37	CKDu_mag_detox_proox_antiox - 162_S162_ME_L001_R.tsv	HLA-DRB1	Likely Pathogenic	6:32581808	-/T	Heterozygous	Dominant	HLA-DRB1, HP:0003072 (Hypercalcemia), HP:0004363 (Abnormal circulating calcium concentration), HP:0010927 (Abnormal blood inorganic cation concentration), HP:0004921 (Abnormal magnesium concentration), HP:0002917 (Hypomagnesemia)	HLA-DRB1	Likely Pathogenic	6:32581808|-/T	True	Heterozygous	Dominant	HLA-DRB1, HP:0003072 (Hypercalcemia), HP:0004363 (Abnormal circulating calcium concentration), HP:0010927 (Abnormal blood inorganic cation concentration), HP:0004921 (Abnormal magnesium concentration), HP:0002917 (Hypomagnesemia)
GNH37	CKDu_mag_detox_proox_antiox - 162_S162_ME_L001_R.tsv	HLA-DRB1	Likely Pathogenic	6:32584158	G/T	Heterozygous	Dominant	HLA-DRB1, HP:0003072 (Hypercalcemia), HP:0004363 (Abnormal circulating calcium concentration), HP:0010927 (Abnormal blood inorganic cation concentration), HP:0004921 (Abnormal magnesium concentration), HP:0002917 (Hypomagnesemia)	HLA-DRB1	Likely Pathogenic	6:32584158|G/T	True	Heterozygous	Dominant	HLA-DRB1, HP:0003072 (Hypercalcemia), HP:0004363 (Abnormal circulating calcium concentration), HP:0010927 (Abnormal blood inorganic cation concentration), HP:0004921 (Abnormal magnesium concentration), HP:0002917 (Hypomagnesemia)
GNH37	CKDu_mag_detox_proox_antiox - 162_S162_ME_L001_R.tsv	LFNG	Likely Pathogenic	7:2513248	-/GATG	Heterozygous	Recessive	LFNG, HP:0000002 (Abnormality of body height), HP:0001507 (Growth abnormality), HP:0000118 (Phenotypic abnormality), HP:0001939 (Abnormality of metabolism/homeostasis), HP:0032180 (Abnormal circulating metabolite concentration), HP:0003111 (Abnormal blood ion concentration), HP:0010929 (Abnormal blood cation concentration), HP:0010927 (Abnormal blood inorganic cation concentration), HP:0004921 (A…	LFNG	Likely Pathogenic	7:2513248|-/GATG	True	Heterozygous	Recessive	LFNG, HP:0000002 (Abnormality of body height), HP:0001507 (Growth abnormality), HP:0000118 (Phenotypic abnormality), HP:0001939 (Abnormality of metabolism/homeostasis), HP:0032180 (Abnormal circulating metabolite concentration), HP:0003111 (Abnormal blood ion concentration), HP:0010929 (Abnormal blood cation concentration), HP:0010927 (Abnormal blood inorganic cation concentration), HP:0004921 (A…
GNH37	CKDu_mag_detox_proox_antiox - 162_S162_ME_L001_R.tsv	,LFNG	,Likely Pathogenic	7:2513248	GATG/-,GATG/GATGGATG	Heterozygous	,Recessive	LFNG, HP:0000002 (Abnormality of body height), HP:0001507 (Growth abnormality), HP:0000118 (Phenotypic abnormality), HP:0001939 (Abnormality of metabolism/homeostasis), HP:0032180 (Abnormal circulating metabolite concentration), HP:0003111 (Abnormal blood ion concentration), HP:0010929 (Abnormal blood cation concentration), HP:0010927 (Abnormal blood inorganic cation concentration), HP:0004921 (A…	LFNG	,Likely Pathogenic	7:2513248|GATG/-,GATG/GATGGATG	True	Heterozygous	,Recessive	LFNG, HP:0000002 (Abnormality of body height), HP:0001507 (Growth abnormality), HP:0000118 (Phenotypic abnormality), HP:0001939 (Abnormality of metabolism/homeostasis), HP:0032180 (Abnormal circulating metabolite concentration), HP:0003111 (Abnormal blood ion concentration), HP:0010929 (Abnormal blood cation concentration), HP:0010927 (Abnormal blood inorganic cation concentration), HP:0004921 (A…
GNH37	CKDu_mag_detox_proox_antiox - 162_S162_ME_L001_R.tsv	CFTR,CFTR-AS1	Likely Pathogenic,Likely Benign	7:117548798	T/C,T/C	Heterozygous	Recessive,Default (Recessive)	CFTR, HP:0000819 (Diabetes mellitus), HP:0001952 (Glucose intolerance), HP:0011014 (Abnormal glucose homeostasis), HP:0012337 (Abnormal homeostasis), HP:0001939 (Abnormality of metabolism/homeostasis), HP:0032180 (Abnormal circulating metabolite concentration), HP:0003111 (Abnormal blood ion concentration), HP:0010929 (Abnormal blood cation concentration), HP:0010927 (Abnormal blood inorganic cat…	CFTR-AS1	Likely Pathogenic,Likely Benign	7:117548798|T/C,T/C	True	Heterozygous	Recessive,Default (Recessive)	CFTR, HP:0000819 (Diabetes mellitus), HP:0001952 (Glucose intolerance), HP:0011014 (Abnormal glucose homeostasis), HP:0012337 (Abnormal homeostasis), HP:0001939 (Abnormality of metabolism/homeostasis), HP:0032180 (Abnormal circulating metabolite concentration), HP:0003111 (Abnormal blood ion concentration), HP:0010929 (Abnormal blood cation concentration), HP:0010927 (Abnormal blood inorganic cat…
GNH37	CKDu_mag_detox_proox_antiox - 162_S162_ME_L001_R.tsv	LRRK2	Likely Pathogenic	12:40308481	G/A	Heterozygous	Dominant	LRRK2, HP:0000009 (Functional abnormality of the bladder), HP:0000014 (Abnormality of the bladder), HP:0010936 (Abnormality of the lower urinary tract), HP:0000079 (Abnormality of the urinary system), HP:0000119 (Abnormality of the genitourinary system), HP:0000118 (Phenotypic abnormality), HP:0001939 (Abnormality of metabolism/homeostasis), HP:0032180 (Abnormal circulating metabolite concentrati…	LRRK2	Likely Pathogenic	12:40308481|G/A	True	Heterozygous	Dominant	LRRK2, HP:0000009 (Functional abnormality of the bladder), HP:0000014 (Abnormality of the bladder), HP:0010936 (Abnormality of the lower urinary tract), HP:0000079 (Abnormality of the urinary system), HP:0000119 (Abnormality of the genitourinary system), HP:0000118 (Phenotypic abnormality), HP:0001939 (Abnormality of metabolism/homeostasis), HP:0032180 (Abnormal circulating metabolite concentrati…
GNH37	CKDu_mag_detox_proox_antiox - 162_S162_ME_L001_R.tsv	IGF1,LINC02456	Likely Pathogenic,VUS/Conflicting	12:102481776	-/T,-/T	Heterozygous	Recessive,Default (Recessive)	IGF1, HP:0002904 (Hyperbilirubinemia), HP:0033479 (Abnormal circulating bilirubin concentration), HP:0010995 (Abnormal circulating dicarboxylic acid concentration), HP:0004354 (Abnormal circulating carboxylic acid concentration), HP:0430071 (Abnormal circulating organic compound concentration), HP:0032180 (Abnormal circulating metabolite concentration), HP:0003111 (Abnormal blood ion concentratio…	LINC02456	Likely Pathogenic,VUS/Conflicting	12:102481776|-/T,-/T	True	Heterozygous	Recessive,Default (Recessive)	IGF1, HP:0002904 (Hyperbilirubinemia), HP:0033479 (Abnormal circulating bilirubin concentration), HP:0010995 (Abnormal circulating dicarboxylic acid concentration), HP:0004354 (Abnormal circulating carboxylic acid concentration), HP:0430071 (Abnormal circulating organic compound concentration), HP:0032180 (Abnormal circulating metabolite concentration), HP:0003111 (Abnormal blood ion concentratio…
GNH37	CKDu_mag_detox_proox_antiox - 162_S162_ME_L001_R.tsv	ATXN3	Likely Pathogenic	14:92071010	-/G	Heterozygous	Dominant	ATXN3, HP:0001939 (Abnormality of metabolism/homeostasis), HP:0032180 (Abnormal circulating metabolite concentration), HP:0003111 (Abnormal blood ion concentration), HP:0010929 (Abnormal blood cation concentration), HP:0010927 (Abnormal blood inorganic cation concentration), HP:0004921 (Abnormal magnesium concentration), HP:0002917 (Hypomagnesemia)	ATXN3	Likely Pathogenic	14:92071010|-/G	True	Heterozygous	Dominant	ATXN3, HP:0001939 (Abnormality of metabolism/homeostasis), HP:0032180 (Abnormal circulating metabolite concentration), HP:0003111 (Abnormal blood ion concentration), HP:0010929 (Abnormal blood cation concentration), HP:0010927 (Abnormal blood inorganic cation concentration), HP:0004921 (Abnormal magnesium concentration), HP:0002917 (Hypomagnesemia)
GNH37	CKDu_mag_detox_proox_antiox - 162_S162_ME_L001_R.tsv	ATXN3	Likely Pathogenic	14:92071011	-/TGCTGCTGCTGCTGCTG	Heterozygous	Dominant	ATXN3, HP:0001939 (Abnormality of metabolism/homeostasis), HP:0032180 (Abnormal circulating metabolite concentration), HP:0003111 (Abnormal blood ion concentration), HP:0010929 (Abnormal blood cation concentration), HP:0010927 (Abnormal blood inorganic cation concentration), HP:0004921 (Abnormal magnesium concentration), HP:0002917 (Hypomagnesemia)	ATXN3	Likely Pathogenic	14:92071011|-/TGCTGCTGCTGCTGCTG	True	Heterozygous	Dominant	ATXN3, HP:0001939 (Abnormality of metabolism/homeostasis), HP:0032180 (Abnormal circulating metabolite concentration), HP:0003111 (Abnormal blood ion concentration), HP:0010929 (Abnormal blood cation concentration), HP:0010927 (Abnormal blood inorganic cation concentration), HP:0004921 (Abnormal magnesium concentration), HP:0002917 (Hypomagnesemia)
GNH37	CKDu_mag_detox_proox_antiox - 162_S162_ME_L001_R.tsv	,ATXN3	,Likely Pathogenic	14:92071011	-/CTGCTGCTGCTGCTGCTGCTGCTGCTG,-/TGCTGCTGCTGCTGCTG	Heterozygous	,Dominant	ATXN3, HP:0001939 (Abnormality of metabolism/homeostasis), HP:0032180 (Abnormal circulating metabolite concentration), HP:0003111 (Abnormal blood ion concentration), HP:0010929 (Abnormal blood cation concentration), HP:0010927 (Abnormal blood inorganic cation concentration), HP:0004921 (Abnormal magnesium concentration), HP:0002917 (Hypomagnesemia)	ATXN3	,Likely Pathogenic	14:92071011|-/CTGCTGCTGCTGCTGCTGCTGCTGCTG,-/TGCTGCTGCTGCTGCTG	True	Heterozygous	,Dominant	ATXN3, HP:0001939 (Abnormality of metabolism/homeostasis), HP:0032180 (Abnormal circulating metabolite concentration), HP:0003111 (Abnormal blood ion concentration), HP:0010929 (Abnormal blood cation concentration), HP:0010927 (Abnormal blood inorganic cation concentration), HP:0004921 (Abnormal magnesium concentration), HP:0002917 (Hypomagnesemia)
GNH37	CKDu_mag_detox_proox_antiox - 162_S162_ME_L001_R.tsv	ATXN3,	Likely Pathogenic,	14:92071011	-/TGCTGCTGCTGCTGCTG,-/TGCTGCTGCTGCTG	Heterozygous	Dominant,	ATXN3, HP:0001939 (Abnormality of metabolism/homeostasis), HP:0032180 (Abnormal circulating metabolite concentration), HP:0003111 (Abnormal blood ion concentration), HP:0010929 (Abnormal blood cation concentration), HP:0010927 (Abnormal blood inorganic cation concentration), HP:0004921 (Abnormal magnesium concentration), HP:0002917 (Hypomagnesemia)	ATXN3	Likely Pathogenic,	14:92071011|-/TGCTGCTGCTGCTGCTG,-/TGCTGCTGCTGCTG	True	Heterozygous	Dominant,	ATXN3, HP:0001939 (Abnormality of metabolism/homeostasis), HP:0032180 (Abnormal circulating metabolite concentration), HP:0003111 (Abnormal blood ion concentration), HP:0010929 (Abnormal blood cation concentration), HP:0010927 (Abnormal blood inorganic cation concentration), HP:0004921 (Abnormal magnesium concentration), HP:0002917 (Hypomagnesemia)
GNH37	CKDu_mag_detox_proox_antiox - 162_S162_ME_L001_R.tsv	,ATXN3	,Likely Pathogenic	14:92071011	-/TGCTGCTGCTGCTGCTGCTGCTGCTGCTGCTGCTGCTG,-/TGCTGCTGCTGCTGCTG	Heterozygous	,Dominant	ATXN3, HP:0001939 (Abnormality of metabolism/homeostasis), HP:0032180 (Abnormal circulating metabolite concentration), HP:0003111 (Abnormal blood ion concentration), HP:0010929 (Abnormal blood cation concentration), HP:0010927 (Abnormal blood inorganic cation concentration), HP:0004921 (Abnormal magnesium concentration), HP:0002917 (Hypomagnesemia)	ATXN3	,Likely Pathogenic	14:92071011|-/TGCTGCTGCTGCTGCTGCTGCTGCTGCTGCTGCTGCTG,-/TGCTGCTGCTGCTGCTG	True	Heterozygous	,Dominant	ATXN3, HP:0001939 (Abnormality of metabolism/homeostasis), HP:0032180 (Abnormal circulating metabolite concentration), HP:0003111 (Abnormal blood ion concentration), HP:0010929 (Abnormal blood cation concentration), HP:0010927 (Abnormal blood inorganic cation concentration), HP:0004921 (Abnormal magnesium concentration), HP:0002917 (Hypomagnesemia)
GNH37	CKDu_mag_detox_proox_antiox - 162_S162_ME_L001_R.tsv	SMAD3	Likely Pathogenic	15:67066362	T/G	Heterozygous	Dominant	SMAD3, HP:0000002 (Abnormality of body height), HP:0001507 (Growth abnormality), HP:0000118 (Phenotypic abnormality), HP:0001939 (Abnormality of metabolism/homeostasis), HP:0032180 (Abnormal circulating metabolite concentration), HP:0003111 (Abnormal blood ion concentration), HP:0010929 (Abnormal blood cation concentration), HP:0010927 (Abnormal blood inorganic cation concentration), HP:0004921 (…	SMAD3	Likely Pathogenic	15:67066362|T/G	True	Heterozygous	Dominant	SMAD3, HP:0000002 (Abnormality of body height), HP:0001507 (Growth abnormality), HP:0000118 (Phenotypic abnormality), HP:0001939 (Abnormality of metabolism/homeostasis), HP:0032180 (Abnormal circulating metabolite concentration), HP:0003111 (Abnormal blood ion concentration), HP:0010929 (Abnormal blood cation concentration), HP:0010927 (Abnormal blood inorganic cation concentration), HP:0004921 (…
GNH37	CKDu_mag_detox_proox_antiox - 162_S162_ME_L001_R.tsv	JAG1	Likely Pathogenic	20:10656456	T/C	Heterozygous	Dominant	JAG1, HP:0002155 (Hypertriglyceridemia), HP:0003077 (Hyperlipidemia), HP:0003119 (Abnormal circulating lipid concentration), HP:0430071 (Abnormal circulating organic compound concentration), HP:0032180 (Abnormal circulating metabolite concentration), HP:0003111 (Abnormal blood ion concentration), HP:0010929 (Abnormal blood cation concentration), HP:0010927 (Abnormal blood inorganic cation concent…	JAG1	Likely Pathogenic	20:10656456|T/C	True	Heterozygous	Dominant	JAG1, HP:0002155 (Hypertriglyceridemia), HP:0003077 (Hyperlipidemia), HP:0003119 (Abnormal circulating lipid concentration), HP:0430071 (Abnormal circulating organic compound concentration), HP:0032180 (Abnormal circulating metabolite concentration), HP:0003111 (Abnormal blood ion concentration), HP:0010929 (Abnormal blood cation concentration), HP:0010927 (Abnormal blood inorganic cation concent…
GNC59	CKDu_mag_detox_proox_antiox - 163_S67_ME_L001_R.tsv	FIP1L1	Likely Pathogenic	4:53453081	AG/-	Heterozygous	Default (Recessive)	FIP1L1, HP:0000790 (Hematuria), HP:0012614 (Abnormal urine cytology), HP:0003110 (Abnormality of urine homeostasis), HP:0001939 (Abnormality of metabolism/homeostasis), HP:0032180 (Abnormal circulating metabolite concentration), HP:0003111 (Abnormal blood ion concentration), HP:0010929 (Abnormal blood cation concentration), HP:0010927 (Abnormal blood inorganic cation concentration), HP:0004921 (A…	FIP1L1	Likely Pathogenic	4:53453081|AG/-	True	Heterozygous	Default (Recessive)	FIP1L1, HP:0000790 (Hematuria), HP:0012614 (Abnormal urine cytology), HP:0003110 (Abnormality of urine homeostasis), HP:0001939 (Abnormality of metabolism/homeostasis), HP:0032180 (Abnormal circulating metabolite concentration), HP:0003111 (Abnormal blood ion concentration), HP:0010929 (Abnormal blood cation concentration), HP:0010927 (Abnormal blood inorganic cation concentration), HP:0004921 (A…
GNC59	CKDu_mag_detox_proox_antiox - 163_S67_ME_L001_R.tsv	PNLDC1	Likely Pathogenic	6:159800248	CGTGGGCAGCA/-	Heterozygous	Recessive	PNLDC1, HP:0000025 (Functional abnormality of male internal genitalia), HP:0012874 (Abnormal male reproductive system physiology), HP:0000080 (Abnormality of reproductive system physiology), HP:0000078 (Abnormality of the genital system), HP:0000119 (Abnormality of the genitourinary system), HP:0000118 (Phenotypic abnormality), HP:0001939 (Abnormality of metabolism/homeostasis), HP:0032180 (Abnor…	PNLDC1	Likely Pathogenic	6:159800248|CGTGGGCAGCA/-	True	Heterozygous	Recessive	PNLDC1, HP:0000025 (Functional abnormality of male internal genitalia), HP:0012874 (Abnormal male reproductive system physiology), HP:0000080 (Abnormality of reproductive system physiology), HP:0000078 (Abnormality of the genital system), HP:0000119 (Abnormality of the genitourinary system), HP:0000118 (Phenotypic abnormality), HP:0001939 (Abnormality of metabolism/homeostasis), HP:0032180 (Abnor…
GNC59	CKDu_mag_detox_proox_antiox - 163_S67_ME_L001_R.tsv	LFNG	Likely Pathogenic	7:2513248	GATG/-	Heterozygous	Recessive	LFNG, HP:0000002 (Abnormality of body height), HP:0001507 (Growth abnormality), HP:0000118 (Phenotypic abnormality), HP:0001939 (Abnormality of metabolism/homeostasis), HP:0032180 (Abnormal circulating metabolite concentration), HP:0003111 (Abnormal blood ion concentration), HP:0010929 (Abnormal blood cation concentration), HP:0010927 (Abnormal blood inorganic cation concentration), HP:0004921 (A…	LFNG	Likely Pathogenic	7:2513248|GATG/-	True	Heterozygous	Recessive	LFNG, HP:0000002 (Abnormality of body height), HP:0001507 (Growth abnormality), HP:0000118 (Phenotypic abnormality), HP:0001939 (Abnormality of metabolism/homeostasis), HP:0032180 (Abnormal circulating metabolite concentration), HP:0003111 (Abnormal blood ion concentration), HP:0010929 (Abnormal blood cation concentration), HP:0010927 (Abnormal blood inorganic cation concentration), HP:0004921 (A…
GNC59	CKDu_mag_detox_proox_antiox - 163_S67_ME_L001_R.tsv	LFNG,	Likely Pathogenic,	7:2513248	GATG/-,GATG/GATGGATG	Heterozygous	Recessive,	LFNG, HP:0000002 (Abnormality of body height), HP:0001507 (Growth abnormality), HP:0000118 (Phenotypic abnormality), HP:0001939 (Abnormality of metabolism/homeostasis), HP:0032180 (Abnormal circulating metabolite concentration), HP:0003111 (Abnormal blood ion concentration), HP:0010929 (Abnormal blood cation concentration), HP:0010927 (Abnormal blood inorganic cation concentration), HP:0004921 (A…	LFNG	Likely Pathogenic,	7:2513248|GATG/-,GATG/GATGGATG	True	Heterozygous	Recessive,	LFNG, HP:0000002 (Abnormality of body height), HP:0001507 (Growth abnormality), HP:0000118 (Phenotypic abnormality), HP:0001939 (Abnormality of metabolism/homeostasis), HP:0032180 (Abnormal circulating metabolite concentration), HP:0003111 (Abnormal blood ion concentration), HP:0010929 (Abnormal blood cation concentration), HP:0010927 (Abnormal blood inorganic cation concentration), HP:0004921 (A…
GNC59	CKDu_mag_detox_proox_antiox - 163_S67_ME_L001_R.tsv	IGF1,LINC02456	Likely Pathogenic,VUS/Conflicting	12:102481776	-/T,-/T	Heterozygous	Recessive,Default (Recessive)	IGF1, HP:0002904 (Hyperbilirubinemia), HP:0033479 (Abnormal circulating bilirubin concentration), HP:0010995 (Abnormal circulating dicarboxylic acid concentration), HP:0004354 (Abnormal circulating carboxylic acid concentration), HP:0430071 (Abnormal circulating organic compound concentration), HP:0032180 (Abnormal circulating metabolite concentration), HP:0003111 (Abnormal blood ion concentratio…	LINC02456	Likely Pathogenic,VUS/Conflicting	12:102481776|-/T,-/T	True	Heterozygous	Recessive,Default (Recessive)	IGF1, HP:0002904 (Hyperbilirubinemia), HP:0033479 (Abnormal circulating bilirubin concentration), HP:0010995 (Abnormal circulating dicarboxylic acid concentration), HP:0004354 (Abnormal circulating carboxylic acid concentration), HP:0430071 (Abnormal circulating organic compound concentration), HP:0032180 (Abnormal circulating metabolite concentration), HP:0003111 (Abnormal blood ion concentratio…
GNH34	CKDu_mag_detox_proox_antiox - 169_S73_ME_L001_R.tsv	STAB1	Likely Pathogenic	3:52501636	A/G	Heterozygous	Default (Recessive)	STAB1, HP:0010929 (Abnormal blood cation concentration), HP:0010927 (Abnormal blood inorganic cation concentration), HP:0004921 (Abnormal magnesium concentration), HP:0002917 (Hypomagnesemia)	STAB1	Likely Pathogenic	3:52501636|A/G	True	Heterozygous	Default (Recessive)	STAB1, HP:0010929 (Abnormal blood cation concentration), HP:0010927 (Abnormal blood inorganic cation concentration), HP:0004921 (Abnormal magnesium concentration), HP:0002917 (Hypomagnesemia)
GNH34	CKDu_mag_detox_proox_antiox - 169_S73_ME_L001_R.tsv	HTT	Likely Pathogenic	4:3074921	GC/-	Heterozygous	Dominant	HTT, HP:0003107 (Abnormal circulating cholesterol concentration), HP:0003119 (Abnormal circulating lipid concentration), HP:0430071 (Abnormal circulating organic compound concentration), HP:0032180 (Abnormal circulating metabolite concentration), HP:0003111 (Abnormal blood ion concentration), HP:0010929 (Abnormal blood cation concentration), HP:0010927 (Abnormal blood inorganic cation concentrati…	HTT	Likely Pathogenic	4:3074921|GC/-	True	Heterozygous	Dominant	HTT, HP:0003107 (Abnormal circulating cholesterol concentration), HP:0003119 (Abnormal circulating lipid concentration), HP:0430071 (Abnormal circulating organic compound concentration), HP:0032180 (Abnormal circulating metabolite concentration), HP:0003111 (Abnormal blood ion concentration), HP:0010929 (Abnormal blood cation concentration), HP:0010927 (Abnormal blood inorganic cation concentrati…
GNH34	CKDu_mag_detox_proox_antiox - 169_S73_ME_L001_R.tsv	HTT	Likely Pathogenic	4:3074924	GCAG/-	Heterozygous	Dominant	HTT, HP:0003107 (Abnormal circulating cholesterol concentration), HP:0003119 (Abnormal circulating lipid concentration), HP:0430071 (Abnormal circulating organic compound concentration), HP:0032180 (Abnormal circulating metabolite concentration), HP:0003111 (Abnormal blood ion concentration), HP:0010929 (Abnormal blood cation concentration), HP:0010927 (Abnormal blood inorganic cation concentrati…	HTT	Likely Pathogenic	4:3074924|GCAG/-	True	Heterozygous	Dominant	HTT, HP:0003107 (Abnormal circulating cholesterol concentration), HP:0003119 (Abnormal circulating lipid concentration), HP:0430071 (Abnormal circulating organic compound concentration), HP:0032180 (Abnormal circulating metabolite concentration), HP:0003111 (Abnormal blood ion concentration), HP:0010929 (Abnormal blood cation concentration), HP:0010927 (Abnormal blood inorganic cation concentrati…
GNH34	CKDu_mag_detox_proox_antiox - 169_S73_ME_L001_R.tsv	FIP1L1	Likely Pathogenic	4:53453081	AG/-	Heterozygous	Default (Recessive)	FIP1L1, HP:0000790 (Hematuria), HP:0012614 (Abnormal urine cytology), HP:0003110 (Abnormality of urine homeostasis), HP:0001939 (Abnormality of metabolism/homeostasis), HP:0032180 (Abnormal circulating metabolite concentration), HP:0003111 (Abnormal blood ion concentration), HP:0010929 (Abnormal blood cation concentration), HP:0010927 (Abnormal blood inorganic cation concentration), HP:0004921 (A…	FIP1L1	Likely Pathogenic	4:53453081|AG/-	True	Heterozygous	Default (Recessive)	FIP1L1, HP:0000790 (Hematuria), HP:0012614 (Abnormal urine cytology), HP:0003110 (Abnormality of urine homeostasis), HP:0001939 (Abnormality of metabolism/homeostasis), HP:0032180 (Abnormal circulating metabolite concentration), HP:0003111 (Abnormal blood ion concentration), HP:0010929 (Abnormal blood cation concentration), HP:0010927 (Abnormal blood inorganic cation concentration), HP:0004921 (A…
GNH34	CKDu_mag_detox_proox_antiox - 169_S73_ME_L001_R.tsv	HLA-DRB1	Likely Pathogenic	6:32581803	G/-	Heterozygous	Dominant	HLA-DRB1, HP:0003072 (Hypercalcemia), HP:0004363 (Abnormal circulating calcium concentration), HP:0010927 (Abnormal blood inorganic cation concentration), HP:0004921 (Abnormal magnesium concentration), HP:0002917 (Hypomagnesemia)	HLA-DRB1	Likely Pathogenic	6:32581803|G/-	True	Heterozygous	Dominant	HLA-DRB1, HP:0003072 (Hypercalcemia), HP:0004363 (Abnormal circulating calcium concentration), HP:0010927 (Abnormal blood inorganic cation concentration), HP:0004921 (Abnormal magnesium concentration), HP:0002917 (Hypomagnesemia)
GNH34	CKDu_mag_detox_proox_antiox - 169_S73_ME_L001_R.tsv	HLA-DRB1	Likely Pathogenic	6:32581808	-/T	Heterozygous	Dominant	HLA-DRB1, HP:0003072 (Hypercalcemia), HP:0004363 (Abnormal circulating calcium concentration), HP:0010927 (Abnormal blood inorganic cation concentration), HP:0004921 (Abnormal magnesium concentration), HP:0002917 (Hypomagnesemia)	HLA-DRB1	Likely Pathogenic	6:32581808|-/T	True	Heterozygous	Dominant	HLA-DRB1, HP:0003072 (Hypercalcemia), HP:0004363 (Abnormal circulating calcium concentration), HP:0010927 (Abnormal blood inorganic cation concentration), HP:0004921 (Abnormal magnesium concentration), HP:0002917 (Hypomagnesemia)
GNH34	CKDu_mag_detox_proox_antiox - 169_S73_ME_L001_R.tsv	LFNG	Likely Pathogenic	7:2513248	-/GATG	Heterozygous	Recessive	LFNG, HP:0000002 (Abnormality of body height), HP:0001507 (Growth abnormality), HP:0000118 (Phenotypic abnormality), HP:0001939 (Abnormality of metabolism/homeostasis), HP:0032180 (Abnormal circulating metabolite concentration), HP:0003111 (Abnormal blood ion concentration), HP:0010929 (Abnormal blood cation concentration), HP:0010927 (Abnormal blood inorganic cation concentration), HP:0004921 (A…	LFNG	Likely Pathogenic	7:2513248|-/GATG	True	Heterozygous	Recessive	LFNG, HP:0000002 (Abnormality of body height), HP:0001507 (Growth abnormality), HP:0000118 (Phenotypic abnormality), HP:0001939 (Abnormality of metabolism/homeostasis), HP:0032180 (Abnormal circulating metabolite concentration), HP:0003111 (Abnormal blood ion concentration), HP:0010929 (Abnormal blood cation concentration), HP:0010927 (Abnormal blood inorganic cation concentration), HP:0004921 (A…
GNH34	CKDu_mag_detox_proox_antiox - 169_S73_ME_L001_R.tsv	LFNG	Likely Pathogenic	7:2513248	GATG/-	Heterozygous	Recessive	LFNG, HP:0000002 (Abnormality of body height), HP:0001507 (Growth abnormality), HP:0000118 (Phenotypic abnormality), HP:0001939 (Abnormality of metabolism/homeostasis), HP:0032180 (Abnormal circulating metabolite concentration), HP:0003111 (Abnormal blood ion concentration), HP:0010929 (Abnormal blood cation concentration), HP:0010927 (Abnormal blood inorganic cation concentration), HP:0004921 (A…	LFNG	Likely Pathogenic	7:2513248|GATG/-	True	Heterozygous	Recessive	LFNG, HP:0000002 (Abnormality of body height), HP:0001507 (Growth abnormality), HP:0000118 (Phenotypic abnormality), HP:0001939 (Abnormality of metabolism/homeostasis), HP:0032180 (Abnormal circulating metabolite concentration), HP:0003111 (Abnormal blood ion concentration), HP:0010929 (Abnormal blood cation concentration), HP:0010927 (Abnormal blood inorganic cation concentration), HP:0004921 (A…
GNH34	CKDu_mag_detox_proox_antiox - 169_S73_ME_L001_R.tsv	LFNG,LFNG	Likely Pathogenic,Likely Pathogenic	7:2513248	GATG/-,GATG/GATGGATG	Heterozygous	Recessive,Recessive	LFNG, HP:0000002 (Abnormality of body height), HP:0001507 (Growth abnormality), HP:0000118 (Phenotypic abnormality), HP:0001939 (Abnormality of metabolism/homeostasis), HP:0032180 (Abnormal circulating metabolite concentration), HP:0003111 (Abnormal blood ion concentration), HP:0010929 (Abnormal blood cation concentration), HP:0010927 (Abnormal blood inorganic cation concentration), HP:0004921 (A…	LFNG	Likely Pathogenic,Likely Pathogenic	7:2513248|GATG/-,GATG/GATGGATG	True	Heterozygous	Recessive,Recessive	LFNG, HP:0000002 (Abnormality of body height), HP:0001507 (Growth abnormality), HP:0000118 (Phenotypic abnormality), HP:0001939 (Abnormality of metabolism/homeostasis), HP:0032180 (Abnormal circulating metabolite concentration), HP:0003111 (Abnormal blood ion concentration), HP:0010929 (Abnormal blood cation concentration), HP:0010927 (Abnormal blood inorganic cation concentration), HP:0004921 (A…
GNH34	CKDu_mag_detox_proox_antiox - 169_S73_ME_L001_R.tsv	ESCO2	Pathogenic	8:27780266	AAGT/-	Heterozygous	Recessive	ESCO2, HP:0001939 (Abnormality of metabolism/homeostasis), HP:0032180 (Abnormal circulating metabolite concentration), HP:0003111 (Abnormal blood ion concentration), HP:0010929 (Abnormal blood cation concentration), HP:0010927 (Abnormal blood inorganic cation concentration), HP:0004921 (Abnormal magnesium concentration), HP:0002917 (Hypomagnesemia)	ESCO2	Pathogenic	8:27780266|AAGT/-	True	Heterozygous	Recessive	ESCO2, HP:0001939 (Abnormality of metabolism/homeostasis), HP:0032180 (Abnormal circulating metabolite concentration), HP:0003111 (Abnormal blood ion concentration), HP:0010929 (Abnormal blood cation concentration), HP:0010927 (Abnormal blood inorganic cation concentration), HP:0004921 (Abnormal magnesium concentration), HP:0002917 (Hypomagnesemia)
GNH34	CKDu_mag_detox_proox_antiox - 169_S73_ME_L001_R.tsv	ATXN2	Likely Pathogenic	12:111598975	C/-	Heterozygous	Dominant	ATXN2, HP:0000009 (Functional abnormality of the bladder), HP:0000014 (Abnormality of the bladder), HP:0010936 (Abnormality of the lower urinary tract), HP:0000079 (Abnormality of the urinary system), HP:0000119 (Abnormality of the genitourinary system), HP:0000118 (Phenotypic abnormality), HP:0001939 (Abnormality of metabolism/homeostasis), HP:0032180 (Abnormal circulating metabolite concentrati…	ATXN2	Likely Pathogenic	12:111598975|C/-	True	Heterozygous	Dominant	ATXN2, HP:0000009 (Functional abnormality of the bladder), HP:0000014 (Abnormality of the bladder), HP:0010936 (Abnormality of the lower urinary tract), HP:0000079 (Abnormality of the urinary system), HP:0000119 (Abnormality of the genitourinary system), HP:0000118 (Phenotypic abnormality), HP:0001939 (Abnormality of metabolism/homeostasis), HP:0032180 (Abnormal circulating metabolite concentrati…
GNH34	CKDu_mag_detox_proox_antiox - 169_S73_ME_L001_R.tsv	GPHN,PIGH	VUS/Weak Pathogenic,Likely Pathogenic	14:67593826	A/G,A/G	Heterozygous	Recessive,Recessive	GPHN, HP:0002157 (Azotemia), HP:0004364 (Abnormal circulating nitrogen compound concentration), HP:0430071 (Abnormal circulating organic compound concentration), HP:0032180 (Abnormal circulating metabolite concentration), HP:0003111 (Abnormal blood ion concentration), HP:0010929 (Abnormal blood cation concentration), HP:0010927 (Abnormal blood inorganic cation concentration), HP:0004921 (Abnormal…	PIGH	VUS/Weak Pathogenic,Likely Pathogenic	14:67593826|A/G,A/G	True	Heterozygous	Recessive,Recessive	GPHN, HP:0002157 (Azotemia), HP:0004364 (Abnormal circulating nitrogen compound concentration), HP:0430071 (Abnormal circulating organic compound concentration), HP:0032180 (Abnormal circulating metabolite concentration), HP:0003111 (Abnormal blood ion concentration), HP:0010929 (Abnormal blood cation concentration), HP:0010927 (Abnormal blood inorganic cation concentration), HP:0004921 (Abnormal…
GNH34	CKDu_mag_detox_proox_antiox - 169_S73_ME_L001_R.tsv	ATXN3	Likely Pathogenic	14:92071010	-/G	Homozygous Variant	Dominant	ATXN3, HP:0001939 (Abnormality of metabolism/homeostasis), HP:0032180 (Abnormal circulating metabolite concentration), HP:0003111 (Abnormal blood ion concentration), HP:0010929 (Abnormal blood cation concentration), HP:0010927 (Abnormal blood inorganic cation concentration), HP:0004921 (Abnormal magnesium concentration), HP:0002917 (Hypomagnesemia)	ATXN3	Likely Pathogenic	14:92071010|-/G	True	Homozygous Variant	Dominant	ATXN3, HP:0001939 (Abnormality of metabolism/homeostasis), HP:0032180 (Abnormal circulating metabolite concentration), HP:0003111 (Abnormal blood ion concentration), HP:0010929 (Abnormal blood cation concentration), HP:0010927 (Abnormal blood inorganic cation concentration), HP:0004921 (Abnormal magnesium concentration), HP:0002917 (Hypomagnesemia)
GNH34	CKDu_mag_detox_proox_antiox - 169_S73_ME_L001_R.tsv	ATXN3	Likely Pathogenic	14:92071011	-/TGCTGCTGCTGCTG	Heterozygous	Dominant	ATXN3, HP:0001939 (Abnormality of metabolism/homeostasis), HP:0032180 (Abnormal circulating metabolite concentration), HP:0003111 (Abnormal blood ion concentration), HP:0010929 (Abnormal blood cation concentration), HP:0010927 (Abnormal blood inorganic cation concentration), HP:0004921 (Abnormal magnesium concentration), HP:0002917 (Hypomagnesemia)	ATXN3	Likely Pathogenic	14:92071011|-/TGCTGCTGCTGCTG	True	Heterozygous	Dominant	ATXN3, HP:0001939 (Abnormality of metabolism/homeostasis), HP:0032180 (Abnormal circulating metabolite concentration), HP:0003111 (Abnormal blood ion concentration), HP:0010929 (Abnormal blood cation concentration), HP:0010927 (Abnormal blood inorganic cation concentration), HP:0004921 (Abnormal magnesium concentration), HP:0002917 (Hypomagnesemia)
GNH34	CKDu_mag_detox_proox_antiox - 169_S73_ME_L001_R.tsv	ATXN3	Likely Pathogenic	14:92071011	-/TGCTGCTGCTGCTGCTGCTGCTGCTGCTGCTGCTGCTGCTG	Heterozygous	Dominant	ATXN3, HP:0001939 (Abnormality of metabolism/homeostasis), HP:0032180 (Abnormal circulating metabolite concentration), HP:0003111 (Abnormal blood ion concentration), HP:0010929 (Abnormal blood cation concentration), HP:0010927 (Abnormal blood inorganic cation concentration), HP:0004921 (Abnormal magnesium concentration), HP:0002917 (Hypomagnesemia)	ATXN3	Likely Pathogenic	14:92071011|-/TGCTGCTGCTGCTGCTGCTGCTGCTGCTGCTGCTGCTGCTG	True	Heterozygous	Dominant	ATXN3, HP:0001939 (Abnormality of metabolism/homeostasis), HP:0032180 (Abnormal circulating metabolite concentration), HP:0003111 (Abnormal blood ion concentration), HP:0010929 (Abnormal blood cation concentration), HP:0010927 (Abnormal blood inorganic cation concentration), HP:0004921 (Abnormal magnesium concentration), HP:0002917 (Hypomagnesemia)
GNH34	CKDu_mag_detox_proox_antiox - 169_S73_ME_L001_R.tsv	,ATXN3	,Likely Pathogenic	14:92071011	-/CTGCTGCTGCTGCTGCTGCTGCTGCTG,-/TGCTGCTGCTGCTGCTGCTGCTGCTGCTGCTGCTGCTGCTG	Heterozygous	,Dominant	ATXN3, HP:0001939 (Abnormality of metabolism/homeostasis), HP:0032180 (Abnormal circulating metabolite concentration), HP:0003111 (Abnormal blood ion concentration), HP:0010929 (Abnormal blood cation concentration), HP:0010927 (Abnormal blood inorganic cation concentration), HP:0004921 (Abnormal magnesium concentration), HP:0002917 (Hypomagnesemia)	ATXN3	,Likely Pathogenic	14:92071011|-/CTGCTGCTGCTGCTGCTGCTGCTGCTG,-/TGCTGCTGCTGCTGCTGCTGCTGCTGCTGCTGCTGCTGCTG	True	Heterozygous	,Dominant	ATXN3, HP:0001939 (Abnormality of metabolism/homeostasis), HP:0032180 (Abnormal circulating metabolite concentration), HP:0003111 (Abnormal blood ion concentration), HP:0010929 (Abnormal blood cation concentration), HP:0010927 (Abnormal blood inorganic cation concentration), HP:0004921 (Abnormal magnesium concentration), HP:0002917 (Hypomagnesemia)
GNH34	CKDu_mag_detox_proox_antiox - 169_S73_ME_L001_R.tsv	,ATXN3	,Likely Pathogenic	14:92071011	-/CTGCTGCTGCTGCTGCTGCTGCTGCTGCTG,-/TGCTGCTGCTGCTGCTGCTGCTGCTGCTGCTGCTGCTGCTG	Heterozygous	,Dominant	ATXN3, HP:0001939 (Abnormality of metabolism/homeostasis), HP:0032180 (Abnormal circulating metabolite concentration), HP:0003111 (Abnormal blood ion concentration), HP:0010929 (Abnormal blood cation concentration), HP:0010927 (Abnormal blood inorganic cation concentration), HP:0004921 (Abnormal magnesium concentration), HP:0002917 (Hypomagnesemia)	ATXN3	,Likely Pathogenic	14:92071011|-/CTGCTGCTGCTGCTGCTGCTGCTGCTGCTG,-/TGCTGCTGCTGCTGCTGCTGCTGCTGCTGCTGCTGCTGCTG	True	Heterozygous	,Dominant	ATXN3, HP:0001939 (Abnormality of metabolism/homeostasis), HP:0032180 (Abnormal circulating metabolite concentration), HP:0003111 (Abnormal blood ion concentration), HP:0010929 (Abnormal blood cation concentration), HP:0010927 (Abnormal blood inorganic cation concentration), HP:0004921 (Abnormal magnesium concentration), HP:0002917 (Hypomagnesemia)
GNH34	CKDu_mag_detox_proox_antiox - 169_S73_ME_L001_R.tsv	ATXN3,	Likely Pathogenic,	14:92071011	-/TGCTGCTGCTGCTGCTGCTGCTGCTGCTGCTGCTGCTGCTG,-/CTGCTGCTGCTGCTGCTGCTGCTGCTGCTGCTGCTG	Heterozygous	Dominant,	ATXN3, HP:0001939 (Abnormality of metabolism/homeostasis), HP:0032180 (Abnormal circulating metabolite concentration), HP:0003111 (Abnormal blood ion concentration), HP:0010929 (Abnormal blood cation concentration), HP:0010927 (Abnormal blood inorganic cation concentration), HP:0004921 (Abnormal magnesium concentration), HP:0002917 (Hypomagnesemia)	ATXN3	Likely Pathogenic,	14:92071011|-/TGCTGCTGCTGCTGCTGCTGCTGCTGCTGCTGCTGCTGCTG,-/CTGCTGCTGCTGCTGCTGCTGCTGCTGCTGCTGCTG	True	Heterozygous	Dominant,	ATXN3, HP:0001939 (Abnormality of metabolism/homeostasis), HP:0032180 (Abnormal circulating metabolite concentration), HP:0003111 (Abnormal blood ion concentration), HP:0010929 (Abnormal blood cation concentration), HP:0010927 (Abnormal blood inorganic cation concentration), HP:0004921 (Abnormal magnesium concentration), HP:0002917 (Hypomagnesemia)
GNH34	CKDu_mag_detox_proox_antiox - 169_S73_ME_L001_R.tsv	,ATXN3	,Likely Pathogenic	14:92071011	-/CTGCTGCTGCTGCTGCTGCTGCTGCTGCTGCTGCTGCTGCTGCTG,-/TGCTGCTGCTGCTGCTGCTGCTGCTGCTGCTGCTGCTGCTG	Heterozygous	,Dominant	ATXN3, HP:0001939 (Abnormality of metabolism/homeostasis), HP:0032180 (Abnormal circulating metabolite concentration), HP:0003111 (Abnormal blood ion concentration), HP:0010929 (Abnormal blood cation concentration), HP:0010927 (Abnormal blood inorganic cation concentration), HP:0004921 (Abnormal magnesium concentration), HP:0002917 (Hypomagnesemia)	ATXN3	,Likely Pathogenic	14:92071011|-/CTGCTGCTGCTGCTGCTGCTGCTGCTGCTGCTGCTGCTGCTGCTG,-/TGCTGCTGCTGCTGCTGCTGCTGCTGCTGCTGCTGCTGCTG	True	Heterozygous	,Dominant	ATXN3, HP:0001939 (Abnormality of metabolism/homeostasis), HP:0032180 (Abnormal circulating metabolite concentration), HP:0003111 (Abnormal blood ion concentration), HP:0010929 (Abnormal blood cation concentration), HP:0010927 (Abnormal blood inorganic cation concentration), HP:0004921 (Abnormal magnesium concentration), HP:0002917 (Hypomagnesemia)
GNH34	CKDu_mag_detox_proox_antiox - 169_S73_ME_L001_R.tsv	ATXN3,	Likely Pathogenic,	14:92071011	-/TGCTGCTGCTGCTGCTGCTGCTGCTGCTGCTGCTGCTGCTG,-/CTGCTGCTGCTGCTGCTGCTGCTGCTGCTGCTGCTGCTGCTGCTGCTGCTG	Heterozygous	Dominant,	ATXN3, HP:0001939 (Abnormality of metabolism/homeostasis), HP:0032180 (Abnormal circulating metabolite concentration), HP:0003111 (Abnormal blood ion concentration), HP:0010929 (Abnormal blood cation concentration), HP:0010927 (Abnormal blood inorganic cation concentration), HP:0004921 (Abnormal magnesium concentration), HP:0002917 (Hypomagnesemia)	ATXN3	Likely Pathogenic,	14:92071011|-/TGCTGCTGCTGCTGCTGCTGCTGCTGCTGCTGCTGCTGCTG,-/CTGCTGCTGCTGCTGCTGCTGCTGCTGCTGCTGCTGCTGCTGCTGCTGCTG	True	Heterozygous	Dominant,	ATXN3, HP:0001939 (Abnormality of metabolism/homeostasis), HP:0032180 (Abnormal circulating metabolite concentration), HP:0003111 (Abnormal blood ion concentration), HP:0010929 (Abnormal blood cation concentration), HP:0010927 (Abnormal blood inorganic cation concentration), HP:0004921 (Abnormal magnesium concentration), HP:0002917 (Hypomagnesemia)
GNH34	CKDu_mag_detox_proox_antiox - 169_S73_ME_L001_R.tsv	,ATXN3	,Likely Pathogenic	14:92071011	-/TGCTGCTGCTGCTGCTG,-/TGCTGCTGCTGCTG	Heterozygous	,Dominant	ATXN3, HP:0001939 (Abnormality of metabolism/homeostasis), HP:0032180 (Abnormal circulating metabolite concentration), HP:0003111 (Abnormal blood ion concentration), HP:0010929 (Abnormal blood cation concentration), HP:0010927 (Abnormal blood inorganic cation concentration), HP:0004921 (Abnormal magnesium concentration), HP:0002917 (Hypomagnesemia)	ATXN3	,Likely Pathogenic	14:92071011|-/TGCTGCTGCTGCTGCTG,-/TGCTGCTGCTGCTG	True	Heterozygous	,Dominant	ATXN3, HP:0001939 (Abnormality of metabolism/homeostasis), HP:0032180 (Abnormal circulating metabolite concentration), HP:0003111 (Abnormal blood ion concentration), HP:0010929 (Abnormal blood cation concentration), HP:0010927 (Abnormal blood inorganic cation concentration), HP:0004921 (Abnormal magnesium concentration), HP:0002917 (Hypomagnesemia)
GNH34	CKDu_mag_detox_proox_antiox - 169_S73_ME_L001_R.tsv	,ATXN3	,Likely Pathogenic	14:92071011	-/TGCTGCTGCTGCTGCTGCTGCTGCTGCTGCTGCTG,-/TGCTGCTGCTGCTG	Heterozygous	,Dominant	ATXN3, HP:0001939 (Abnormality of metabolism/homeostasis), HP:0032180 (Abnormal circulating metabolite concentration), HP:0003111 (Abnormal blood ion concentration), HP:0010929 (Abnormal blood cation concentration), HP:0010927 (Abnormal blood inorganic cation concentration), HP:0004921 (Abnormal magnesium concentration), HP:0002917 (Hypomagnesemia)	ATXN3	,Likely Pathogenic	14:92071011|-/TGCTGCTGCTGCTGCTGCTGCTGCTGCTGCTGCTG,-/TGCTGCTGCTGCTG	True	Heterozygous	,Dominant	ATXN3, HP:0001939 (Abnormality of metabolism/homeostasis), HP:0032180 (Abnormal circulating metabolite concentration), HP:0003111 (Abnormal blood ion concentration), HP:0010929 (Abnormal blood cation concentration), HP:0010927 (Abnormal blood inorganic cation concentration), HP:0004921 (Abnormal magnesium concentration), HP:0002917 (Hypomagnesemia)
GNH34	CKDu_mag_detox_proox_antiox - 169_S73_ME_L001_R.tsv	ATXN3,ATXN3	Likely Pathogenic,Likely Pathogenic	14:92071011	-/TGCTGCTGCTGCTG,-/TGCTGCTGCTGCTGCTGCTGCTGCTGCTGCTGCTGCTGCTG	Heterozygous	Dominant,Dominant	ATXN3, HP:0001939 (Abnormality of metabolism/homeostasis), HP:0032180 (Abnormal circulating metabolite concentration), HP:0003111 (Abnormal blood ion concentration), HP:0010929 (Abnormal blood cation concentration), HP:0010927 (Abnormal blood inorganic cation concentration), HP:0004921 (Abnormal magnesium concentration), HP:0002917 (Hypomagnesemia)	ATXN3	Likely Pathogenic,Likely Pathogenic	14:92071011|-/TGCTGCTGCTGCTG,-/TGCTGCTGCTGCTGCTGCTGCTGCTGCTGCTGCTGCTGCTG	True	Heterozygous	Dominant,Dominant	ATXN3, HP:0001939 (Abnormality of metabolism/homeostasis), HP:0032180 (Abnormal circulating metabolite concentration), HP:0003111 (Abnormal blood ion concentration), HP:0010929 (Abnormal blood cation concentration), HP:0010927 (Abnormal blood inorganic cation concentration), HP:0004921 (Abnormal magnesium concentration), HP:0002917 (Hypomagnesemia)
GNH34	CKDu_mag_detox_proox_antiox - 169_S73_ME_L001_R.tsv	ATXN3,	Likely Pathogenic,	14:92071011	-/TGCTGCTGCTGCTGCTGCTGCTGCTGCTGCTGCTGCTGCTG,-/TGCTGCTGCTGCTGCTGCTG	Heterozygous	Dominant,	ATXN3, HP:0001939 (Abnormality of metabolism/homeostasis), HP:0032180 (Abnormal circulating metabolite concentration), HP:0003111 (Abnormal blood ion concentration), HP:0010929 (Abnormal blood cation concentration), HP:0010927 (Abnormal blood inorganic cation concentration), HP:0004921 (Abnormal magnesium concentration), HP:0002917 (Hypomagnesemia)	ATXN3	Likely Pathogenic,	14:92071011|-/TGCTGCTGCTGCTGCTGCTGCTGCTGCTGCTGCTGCTGCTG,-/TGCTGCTGCTGCTGCTGCTG	True	Heterozygous	Dominant,	ATXN3, HP:0001939 (Abnormality of metabolism/homeostasis), HP:0032180 (Abnormal circulating metabolite concentration), HP:0003111 (Abnormal blood ion concentration), HP:0010929 (Abnormal blood cation concentration), HP:0010927 (Abnormal blood inorganic cation concentration), HP:0004921 (Abnormal magnesium concentration), HP:0002917 (Hypomagnesemia)
GNH34	CKDu_mag_detox_proox_antiox - 169_S73_ME_L001_R.tsv	,ATXN3	,Likely Pathogenic	14:92071011	-/TGCTGCTGCTGCTGCTGCTGCTGCTGCTGCTGCTGCTG,-/TGCTGCTGCTGCTGCTGCTGCTGCTGCTGCTGCTGCTGCTG	Heterozygous	,Dominant	ATXN3, HP:0001939 (Abnormality of metabolism/homeostasis), HP:0032180 (Abnormal circulating metabolite concentration), HP:0003111 (Abnormal blood ion concentration), HP:0010929 (Abnormal blood cation concentration), HP:0010927 (Abnormal blood inorganic cation concentration), HP:0004921 (Abnormal magnesium concentration), HP:0002917 (Hypomagnesemia)	ATXN3	,Likely Pathogenic	14:92071011|-/TGCTGCTGCTGCTGCTGCTGCTGCTGCTGCTGCTGCTG,-/TGCTGCTGCTGCTGCTGCTGCTGCTGCTGCTGCTGCTGCTG	True	Heterozygous	,Dominant	ATXN3, HP:0001939 (Abnormality of metabolism/homeostasis), HP:0032180 (Abnormal circulating metabolite concentration), HP:0003111 (Abnormal blood ion concentration), HP:0010929 (Abnormal blood cation concentration), HP:0010927 (Abnormal blood inorganic cation concentration), HP:0004921 (Abnormal magnesium concentration), HP:0002917 (Hypomagnesemia)
GNH34	CKDu_mag_detox_proox_antiox - 169_S73_ME_L001_R.tsv	RBMX	Likely Pathogenic	X:136874413	-/GG	Heterozygous	Recessive	RBMX, HP:0000282 (Facial edema), HP:0000969 (Edema), HP:0011032 (Abnormality of fluid regulation), HP:0012337 (Abnormal homeostasis), HP:0001939 (Abnormality of metabolism/homeostasis), HP:0032180 (Abnormal circulating metabolite concentration), HP:0003111 (Abnormal blood ion concentration), HP:0010929 (Abnormal blood cation concentration), HP:0010927 (Abnormal blood inorganic cation concentratio…	RBMX	Likely Pathogenic	X:136874413|-/GG	True	Heterozygous	Recessive	RBMX, HP:0000282 (Facial edema), HP:0000969 (Edema), HP:0011032 (Abnormality of fluid regulation), HP:0012337 (Abnormal homeostasis), HP:0001939 (Abnormality of metabolism/homeostasis), HP:0032180 (Abnormal circulating metabolite concentration), HP:0003111 (Abnormal blood ion concentration), HP:0010929 (Abnormal blood cation concentration), HP:0010927 (Abnormal blood inorganic cation concentratio…
GNH39	CKDu_mag_detox_proox_antiox - 170_S170_ME_L001_R.tsv	MCCC1	Likely Pathogenic	3:183041572	C/T	Heterozygous	Recessive	MCCC1, HP:0001987 (Hyperammonemia), HP:0002157 (Azotemia), HP:0004364 (Abnormal circulating nitrogen compound concentration), HP:0430071 (Abnormal circulating organic compound concentration), HP:0032180 (Abnormal circulating metabolite concentration), HP:0003111 (Abnormal blood ion concentration), HP:0010929 (Abnormal blood cation concentration), HP:0010927 (Abnormal blood inorganic cation concen…	MCCC1	Likely Pathogenic	3:183041572|C/T	True	Heterozygous	Recessive	MCCC1, HP:0001987 (Hyperammonemia), HP:0002157 (Azotemia), HP:0004364 (Abnormal circulating nitrogen compound concentration), HP:0430071 (Abnormal circulating organic compound concentration), HP:0032180 (Abnormal circulating metabolite concentration), HP:0003111 (Abnormal blood ion concentration), HP:0010929 (Abnormal blood cation concentration), HP:0010927 (Abnormal blood inorganic cation concen…
GNH39	CKDu_mag_detox_proox_antiox - 170_S170_ME_L001_R.tsv	PNLDC1	Likely Pathogenic	6:159800248	CGTGGGCAGCA/-	Heterozygous	Recessive	PNLDC1, HP:0000025 (Functional abnormality of male internal genitalia), HP:0012874 (Abnormal male reproductive system physiology), HP:0000080 (Abnormality of reproductive system physiology), HP:0000078 (Abnormality of the genital system), HP:0000119 (Abnormality of the genitourinary system), HP:0000118 (Phenotypic abnormality), HP:0001939 (Abnormality of metabolism/homeostasis), HP:0032180 (Abnor…	PNLDC1	Likely Pathogenic	6:159800248|CGTGGGCAGCA/-	True	Heterozygous	Recessive	PNLDC1, HP:0000025 (Functional abnormality of male internal genitalia), HP:0012874 (Abnormal male reproductive system physiology), HP:0000080 (Abnormality of reproductive system physiology), HP:0000078 (Abnormality of the genital system), HP:0000119 (Abnormality of the genitourinary system), HP:0000118 (Phenotypic abnormality), HP:0001939 (Abnormality of metabolism/homeostasis), HP:0032180 (Abnor…
GNH39	CKDu_mag_detox_proox_antiox - 170_S170_ME_L001_R.tsv	IGF1,LINC02456	Likely Pathogenic,VUS/Conflicting	12:102481776	T/-,T/-	Heterozygous	Recessive,Default (Recessive)	IGF1, HP:0002904 (Hyperbilirubinemia), HP:0033479 (Abnormal circulating bilirubin concentration), HP:0010995 (Abnormal circulating dicarboxylic acid concentration), HP:0004354 (Abnormal circulating carboxylic acid concentration), HP:0430071 (Abnormal circulating organic compound concentration), HP:0032180 (Abnormal circulating metabolite concentration), HP:0003111 (Abnormal blood ion concentratio…	LINC02456	Likely Pathogenic,VUS/Conflicting	12:102481776|T/-,T/-	True	Heterozygous	Recessive,Default (Recessive)	IGF1, HP:0002904 (Hyperbilirubinemia), HP:0033479 (Abnormal circulating bilirubin concentration), HP:0010995 (Abnormal circulating dicarboxylic acid concentration), HP:0004354 (Abnormal circulating carboxylic acid concentration), HP:0430071 (Abnormal circulating organic compound concentration), HP:0032180 (Abnormal circulating metabolite concentration), HP:0003111 (Abnormal blood ion concentratio…
GNC61	CKDu_mag_detox_proox_antiox - 171_S75_ME_L001_R.tsv	PNLDC1	Likely Pathogenic	6:159800248	CGTGGGCAGCA/-	Heterozygous	Recessive	PNLDC1, HP:0000025 (Functional abnormality of male internal genitalia), HP:0012874 (Abnormal male reproductive system physiology), HP:0000080 (Abnormality of reproductive system physiology), HP:0000078 (Abnormality of the genital system), HP:0000119 (Abnormality of the genitourinary system), HP:0000118 (Phenotypic abnormality), HP:0001939 (Abnormality of metabolism/homeostasis), HP:0032180 (Abnor…	PNLDC1	Likely Pathogenic	6:159800248|CGTGGGCAGCA/-	True	Heterozygous	Recessive	PNLDC1, HP:0000025 (Functional abnormality of male internal genitalia), HP:0012874 (Abnormal male reproductive system physiology), HP:0000080 (Abnormality of reproductive system physiology), HP:0000078 (Abnormality of the genital system), HP:0000119 (Abnormality of the genitourinary system), HP:0000118 (Phenotypic abnormality), HP:0001939 (Abnormality of metabolism/homeostasis), HP:0032180 (Abnor…
GNC61	CKDu_mag_detox_proox_antiox - 171_S75_ME_L001_R.tsv	LFNG	Likely Pathogenic	7:2513248	GATG/-	Heterozygous	Recessive	LFNG, HP:0000002 (Abnormality of body height), HP:0001507 (Growth abnormality), HP:0000118 (Phenotypic abnormality), HP:0001939 (Abnormality of metabolism/homeostasis), HP:0032180 (Abnormal circulating metabolite concentration), HP:0003111 (Abnormal blood ion concentration), HP:0010929 (Abnormal blood cation concentration), HP:0010927 (Abnormal blood inorganic cation concentration), HP:0004921 (A…	LFNG	Likely Pathogenic	7:2513248|GATG/-	True	Heterozygous	Recessive	LFNG, HP:0000002 (Abnormality of body height), HP:0001507 (Growth abnormality), HP:0000118 (Phenotypic abnormality), HP:0001939 (Abnormality of metabolism/homeostasis), HP:0032180 (Abnormal circulating metabolite concentration), HP:0003111 (Abnormal blood ion concentration), HP:0010929 (Abnormal blood cation concentration), HP:0010927 (Abnormal blood inorganic cation concentration), HP:0004921 (A…
GNC61	CKDu_mag_detox_proox_antiox - 171_S75_ME_L001_R.tsv	LFNG,	Likely Pathogenic,	7:2513248	GATG/-,GATG/GATGGATG	Heterozygous	Recessive,	LFNG, HP:0000002 (Abnormality of body height), HP:0001507 (Growth abnormality), HP:0000118 (Phenotypic abnormality), HP:0001939 (Abnormality of metabolism/homeostasis), HP:0032180 (Abnormal circulating metabolite concentration), HP:0003111 (Abnormal blood ion concentration), HP:0010929 (Abnormal blood cation concentration), HP:0010927 (Abnormal blood inorganic cation concentration), HP:0004921 (A…	LFNG	Likely Pathogenic,	7:2513248|GATG/-,GATG/GATGGATG	True	Heterozygous	Recessive,	LFNG, HP:0000002 (Abnormality of body height), HP:0001507 (Growth abnormality), HP:0000118 (Phenotypic abnormality), HP:0001939 (Abnormality of metabolism/homeostasis), HP:0032180 (Abnormal circulating metabolite concentration), HP:0003111 (Abnormal blood ion concentration), HP:0010929 (Abnormal blood cation concentration), HP:0010927 (Abnormal blood inorganic cation concentration), HP:0004921 (A…
GNC61	CKDu_mag_detox_proox_antiox - 171_S75_ME_L001_R.tsv	IGF1,LINC02456	Likely Pathogenic,VUS/Conflicting	12:102481776	-/T,-/T	Heterozygous	Recessive,Default (Recessive)	IGF1, HP:0002904 (Hyperbilirubinemia), HP:0033479 (Abnormal circulating bilirubin concentration), HP:0010995 (Abnormal circulating dicarboxylic acid concentration), HP:0004354 (Abnormal circulating carboxylic acid concentration), HP:0430071 (Abnormal circulating organic compound concentration), HP:0032180 (Abnormal circulating metabolite concentration), HP:0003111 (Abnormal blood ion concentratio…	LINC02456	Likely Pathogenic,VUS/Conflicting	12:102481776|-/T,-/T	True	Heterozygous	Recessive,Default (Recessive)	IGF1, HP:0002904 (Hyperbilirubinemia), HP:0033479 (Abnormal circulating bilirubin concentration), HP:0010995 (Abnormal circulating dicarboxylic acid concentration), HP:0004354 (Abnormal circulating carboxylic acid concentration), HP:0430071 (Abnormal circulating organic compound concentration), HP:0032180 (Abnormal circulating metabolite concentration), HP:0003111 (Abnormal blood ion concentratio…
GNC61	CKDu_mag_detox_proox_antiox - 171_S75_ME_L001_R.tsv	PROKR2	Likely Pathogenic	20:5302509	C/A	Heterozygous	Recessive	PROKR2, HP:0001939 (Abnormality of metabolism/homeostasis), HP:0032180 (Abnormal circulating metabolite concentration), HP:0003111 (Abnormal blood ion concentration), HP:0010929 (Abnormal blood cation concentration), HP:0010927 (Abnormal blood inorganic cation concentration), HP:0004921 (Abnormal magnesium concentration), HP:0002917 (Hypomagnesemia)	PROKR2	Likely Pathogenic	20:5302509|C/A	True	Heterozygous	Recessive	PROKR2, HP:0001939 (Abnormality of metabolism/homeostasis), HP:0032180 (Abnormal circulating metabolite concentration), HP:0003111 (Abnormal blood ion concentration), HP:0010929 (Abnormal blood cation concentration), HP:0010927 (Abnormal blood inorganic cation concentration), HP:0004921 (Abnormal magnesium concentration), HP:0002917 (Hypomagnesemia)
GNH40	CKDu_mag_detox_proox_antiox - 178_S178_ME_L001_R.tsv	FBXL4	Pathogenic	6:98926697	G/A	Heterozygous	Recessive	FBXL4, HP:0001987 (Hyperammonemia), HP:0002157 (Azotemia), HP:0004364 (Abnormal circulating nitrogen compound concentration), HP:0430071 (Abnormal circulating organic compound concentration), HP:0032180 (Abnormal circulating metabolite concentration), HP:0003111 (Abnormal blood ion concentration), HP:0010929 (Abnormal blood cation concentration), HP:0010927 (Abnormal blood inorganic cation concen…	FBXL4	Pathogenic	6:98926697|G/A	True	Heterozygous	Recessive	FBXL4, HP:0001987 (Hyperammonemia), HP:0002157 (Azotemia), HP:0004364 (Abnormal circulating nitrogen compound concentration), HP:0430071 (Abnormal circulating organic compound concentration), HP:0032180 (Abnormal circulating metabolite concentration), HP:0003111 (Abnormal blood ion concentration), HP:0010929 (Abnormal blood cation concentration), HP:0010927 (Abnormal blood inorganic cation concen…
GNH40	CKDu_mag_detox_proox_antiox - 178_S178_ME_L001_R.tsv	PSPH	Likely Pathogenic	7:56019599	C/-	Heterozygous	Recessive	PSPH, HP:0003112 (Abnormal circulating amino acid concentration), HP:0004354 (Abnormal circulating carboxylic acid concentration), HP:0430071 (Abnormal circulating organic compound concentration), HP:0032180 (Abnormal circulating metabolite concentration), HP:0003111 (Abnormal blood ion concentration), HP:0010929 (Abnormal blood cation concentration), HP:0010927 (Abnormal blood inorganic cation c…	PSPH	Likely Pathogenic	7:56019599|C/-	True	Heterozygous	Recessive	PSPH, HP:0003112 (Abnormal circulating amino acid concentration), HP:0004354 (Abnormal circulating carboxylic acid concentration), HP:0430071 (Abnormal circulating organic compound concentration), HP:0032180 (Abnormal circulating metabolite concentration), HP:0003111 (Abnormal blood ion concentration), HP:0010929 (Abnormal blood cation concentration), HP:0010927 (Abnormal blood inorganic cation c…
GNH40	CKDu_mag_detox_proox_antiox - 178_S178_ME_L001_R.tsv	ATXN3	Likely Pathogenic	14:92071036	-/GCTGCTGCTGCTGC	Heterozygous	Dominant	ATXN3, HP:0001939 (Abnormality of metabolism/homeostasis), HP:0032180 (Abnormal circulating metabolite concentration), HP:0003111 (Abnormal blood ion concentration), HP:0010929 (Abnormal blood cation concentration), HP:0010927 (Abnormal blood inorganic cation concentration), HP:0004921 (Abnormal magnesium concentration), HP:0002917 (Hypomagnesemia)	ATXN3	Likely Pathogenic	14:92071036|-/GCTGCTGCTGCTGC	True	Heterozygous	Dominant	ATXN3, HP:0001939 (Abnormality of metabolism/homeostasis), HP:0032180 (Abnormal circulating metabolite concentration), HP:0003111 (Abnormal blood ion concentration), HP:0010929 (Abnormal blood cation concentration), HP:0010927 (Abnormal blood inorganic cation concentration), HP:0004921 (Abnormal magnesium concentration), HP:0002917 (Hypomagnesemia)
GNH41	CKDu_mag_detox_proox_antiox - 186_S186_ME_L001_R.tsv	CEP63	Likely Pathogenic	3:134537230	C/T	Heterozygous	Recessive	CEP63, HP:0000002 (Abnormality of body height), HP:0001507 (Growth abnormality), HP:0000118 (Phenotypic abnormality), HP:0001939 (Abnormality of metabolism/homeostasis), HP:0032180 (Abnormal circulating metabolite concentration), HP:0003111 (Abnormal blood ion concentration), HP:0010929 (Abnormal blood cation concentration), HP:0010927 (Abnormal blood inorganic cation concentration), HP:0004921 (…	CEP63	Likely Pathogenic	3:134537230|C/T	True	Heterozygous	Recessive	CEP63, HP:0000002 (Abnormality of body height), HP:0001507 (Growth abnormality), HP:0000118 (Phenotypic abnormality), HP:0001939 (Abnormality of metabolism/homeostasis), HP:0032180 (Abnormal circulating metabolite concentration), HP:0003111 (Abnormal blood ion concentration), HP:0010929 (Abnormal blood cation concentration), HP:0010927 (Abnormal blood inorganic cation concentration), HP:0004921 (…
GNH41	CKDu_mag_detox_proox_antiox - 186_S186_ME_L001_R.tsv	FIP1L1	Likely Pathogenic	4:53453081	AG/-	Heterozygous	Default (Recessive)	FIP1L1, HP:0000790 (Hematuria), HP:0012614 (Abnormal urine cytology), HP:0003110 (Abnormality of urine homeostasis), HP:0001939 (Abnormality of metabolism/homeostasis), HP:0032180 (Abnormal circulating metabolite concentration), HP:0003111 (Abnormal blood ion concentration), HP:0010929 (Abnormal blood cation concentration), HP:0010927 (Abnormal blood inorganic cation concentration), HP:0004921 (A…	FIP1L1	Likely Pathogenic	4:53453081|AG/-	True	Heterozygous	Default (Recessive)	FIP1L1, HP:0000790 (Hematuria), HP:0012614 (Abnormal urine cytology), HP:0003110 (Abnormality of urine homeostasis), HP:0001939 (Abnormality of metabolism/homeostasis), HP:0032180 (Abnormal circulating metabolite concentration), HP:0003111 (Abnormal blood ion concentration), HP:0010929 (Abnormal blood cation concentration), HP:0010927 (Abnormal blood inorganic cation concentration), HP:0004921 (A…
GNH41	CKDu_mag_detox_proox_antiox - 186_S186_ME_L001_R.tsv	HLA-DRB1	Likely Pathogenic	6:32581803	G/-	Heterozygous	Dominant	HLA-DRB1, HP:0003072 (Hypercalcemia), HP:0004363 (Abnormal circulating calcium concentration), HP:0010927 (Abnormal blood inorganic cation concentration), HP:0004921 (Abnormal magnesium concentration), HP:0002917 (Hypomagnesemia)	HLA-DRB1	Likely Pathogenic	6:32581803|G/-	True	Heterozygous	Dominant	HLA-DRB1, HP:0003072 (Hypercalcemia), HP:0004363 (Abnormal circulating calcium concentration), HP:0010927 (Abnormal blood inorganic cation concentration), HP:0004921 (Abnormal magnesium concentration), HP:0002917 (Hypomagnesemia)
GNH41	CKDu_mag_detox_proox_antiox - 186_S186_ME_L001_R.tsv	HLA-DRB1	Likely Pathogenic	6:32581808	-/T	Heterozygous	Dominant	HLA-DRB1, HP:0003072 (Hypercalcemia), HP:0004363 (Abnormal circulating calcium concentration), HP:0010927 (Abnormal blood inorganic cation concentration), HP:0004921 (Abnormal magnesium concentration), HP:0002917 (Hypomagnesemia)	HLA-DRB1	Likely Pathogenic	6:32581808|-/T	True	Heterozygous	Dominant	HLA-DRB1, HP:0003072 (Hypercalcemia), HP:0004363 (Abnormal circulating calcium concentration), HP:0010927 (Abnormal blood inorganic cation concentration), HP:0004921 (Abnormal magnesium concentration), HP:0002917 (Hypomagnesemia)
GNH41	CKDu_mag_detox_proox_antiox - 186_S186_ME_L001_R.tsv	HLA-DRB1	Likely Pathogenic	6:32584158	G/T	Heterozygous	Dominant	HLA-DRB1, HP:0003072 (Hypercalcemia), HP:0004363 (Abnormal circulating calcium concentration), HP:0010927 (Abnormal blood inorganic cation concentration), HP:0004921 (Abnormal magnesium concentration), HP:0002917 (Hypomagnesemia)	HLA-DRB1	Likely Pathogenic	6:32584158|G/T	True	Heterozygous	Dominant	HLA-DRB1, HP:0003072 (Hypercalcemia), HP:0004363 (Abnormal circulating calcium concentration), HP:0010927 (Abnormal blood inorganic cation concentration), HP:0004921 (Abnormal magnesium concentration), HP:0002917 (Hypomagnesemia)
GNH41	CKDu_mag_detox_proox_antiox - 186_S186_ME_L001_R.tsv	LFNG	Likely Pathogenic	7:2513248	GATG/-	Heterozygous	Recessive	LFNG, HP:0000002 (Abnormality of body height), HP:0001507 (Growth abnormality), HP:0000118 (Phenotypic abnormality), HP:0001939 (Abnormality of metabolism/homeostasis), HP:0032180 (Abnormal circulating metabolite concentration), HP:0003111 (Abnormal blood ion concentration), HP:0010929 (Abnormal blood cation concentration), HP:0010927 (Abnormal blood inorganic cation concentration), HP:0004921 (A…	LFNG	Likely Pathogenic	7:2513248|GATG/-	True	Heterozygous	Recessive	LFNG, HP:0000002 (Abnormality of body height), HP:0001507 (Growth abnormality), HP:0000118 (Phenotypic abnormality), HP:0001939 (Abnormality of metabolism/homeostasis), HP:0032180 (Abnormal circulating metabolite concentration), HP:0003111 (Abnormal blood ion concentration), HP:0010929 (Abnormal blood cation concentration), HP:0010927 (Abnormal blood inorganic cation concentration), HP:0004921 (A…
GNH41	CKDu_mag_detox_proox_antiox - 186_S186_ME_L001_R.tsv	LFNG,	Likely Pathogenic,	7:2513248	GATG/-,GATG/GATGGATG	Heterozygous	Recessive,	LFNG, HP:0000002 (Abnormality of body height), HP:0001507 (Growth abnormality), HP:0000118 (Phenotypic abnormality), HP:0001939 (Abnormality of metabolism/homeostasis), HP:0032180 (Abnormal circulating metabolite concentration), HP:0003111 (Abnormal blood ion concentration), HP:0010929 (Abnormal blood cation concentration), HP:0010927 (Abnormal blood inorganic cation concentration), HP:0004921 (A…	LFNG	Likely Pathogenic,	7:2513248|GATG/-,GATG/GATGGATG	True	Heterozygous	Recessive,	LFNG, HP:0000002 (Abnormality of body height), HP:0001507 (Growth abnormality), HP:0000118 (Phenotypic abnormality), HP:0001939 (Abnormality of metabolism/homeostasis), HP:0032180 (Abnormal circulating metabolite concentration), HP:0003111 (Abnormal blood ion concentration), HP:0010929 (Abnormal blood cation concentration), HP:0010927 (Abnormal blood inorganic cation concentration), HP:0004921 (A…
GNH41	CKDu_mag_detox_proox_antiox - 186_S186_ME_L001_R.tsv	IGF1,LINC02456	Likely Pathogenic,VUS/Conflicting	12:102481776	T/-,T/-	Heterozygous	Recessive,Default (Recessive)	IGF1, HP:0002904 (Hyperbilirubinemia), HP:0033479 (Abnormal circulating bilirubin concentration), HP:0010995 (Abnormal circulating dicarboxylic acid concentration), HP:0004354 (Abnormal circulating carboxylic acid concentration), HP:0430071 (Abnormal circulating organic compound concentration), HP:0032180 (Abnormal circulating metabolite concentration), HP:0003111 (Abnormal blood ion concentratio…	LINC02456	Likely Pathogenic,VUS/Conflicting	12:102481776|T/-,T/-	True	Heterozygous	Recessive,Default (Recessive)	IGF1, HP:0002904 (Hyperbilirubinemia), HP:0033479 (Abnormal circulating bilirubin concentration), HP:0010995 (Abnormal circulating dicarboxylic acid concentration), HP:0004354 (Abnormal circulating carboxylic acid concentration), HP:0430071 (Abnormal circulating organic compound concentration), HP:0032180 (Abnormal circulating metabolite concentration), HP:0003111 (Abnormal blood ion concentratio…
GNH41	CKDu_mag_detox_proox_antiox - 186_S186_ME_L001_R.tsv	ATXN3	Likely Pathogenic	14:92071010	-/G	Heterozygous	Dominant	ATXN3, HP:0001939 (Abnormality of metabolism/homeostasis), HP:0032180 (Abnormal circulating metabolite concentration), HP:0003111 (Abnormal blood ion concentration), HP:0010929 (Abnormal blood cation concentration), HP:0010927 (Abnormal blood inorganic cation concentration), HP:0004921 (Abnormal magnesium concentration), HP:0002917 (Hypomagnesemia)	ATXN3	Likely Pathogenic	14:92071010|-/G	True	Heterozygous	Dominant	ATXN3, HP:0001939 (Abnormality of metabolism/homeostasis), HP:0032180 (Abnormal circulating metabolite concentration), HP:0003111 (Abnormal blood ion concentration), HP:0010929 (Abnormal blood cation concentration), HP:0010927 (Abnormal blood inorganic cation concentration), HP:0004921 (Abnormal magnesium concentration), HP:0002917 (Hypomagnesemia)
GNH41	CKDu_mag_detox_proox_antiox - 186_S186_ME_L001_R.tsv	ATXN3	Likely Pathogenic	14:92071011	-/TGCTGCTGCTGCTGCTGCTGCTGCTGCTGCTGCTGCTGCTGCTGCTG	Heterozygous	Dominant	ATXN3, HP:0001939 (Abnormality of metabolism/homeostasis), HP:0032180 (Abnormal circulating metabolite concentration), HP:0003111 (Abnormal blood ion concentration), HP:0010929 (Abnormal blood cation concentration), HP:0010927 (Abnormal blood inorganic cation concentration), HP:0004921 (Abnormal magnesium concentration), HP:0002917 (Hypomagnesemia)	ATXN3	Likely Pathogenic	14:92071011|-/TGCTGCTGCTGCTGCTGCTGCTGCTGCTGCTGCTGCTGCTGCTGCTG	True	Heterozygous	Dominant	ATXN3, HP:0001939 (Abnormality of metabolism/homeostasis), HP:0032180 (Abnormal circulating metabolite concentration), HP:0003111 (Abnormal blood ion concentration), HP:0010929 (Abnormal blood cation concentration), HP:0010927 (Abnormal blood inorganic cation concentration), HP:0004921 (Abnormal magnesium concentration), HP:0002917 (Hypomagnesemia)
GNH41	CKDu_mag_detox_proox_antiox - 186_S186_ME_L001_R.tsv	,ATXN3	,Likely Pathogenic	14:92071011	-/CTGCTGCTGCTGCTGCTGCTGCTGCTG,-/TGCTGCTGCTGCTGCTGCTGCTGCTGCTGCTGCTGCTGCTGCTGCTG	Heterozygous	,Dominant	ATXN3, HP:0001939 (Abnormality of metabolism/homeostasis), HP:0032180 (Abnormal circulating metabolite concentration), HP:0003111 (Abnormal blood ion concentration), HP:0010929 (Abnormal blood cation concentration), HP:0010927 (Abnormal blood inorganic cation concentration), HP:0004921 (Abnormal magnesium concentration), HP:0002917 (Hypomagnesemia)	ATXN3	,Likely Pathogenic	14:92071011|-/CTGCTGCTGCTGCTGCTGCTGCTGCTG,-/TGCTGCTGCTGCTGCTGCTGCTGCTGCTGCTGCTGCTGCTGCTGCTG	True	Heterozygous	,Dominant	ATXN3, HP:0001939 (Abnormality of metabolism/homeostasis), HP:0032180 (Abnormal circulating metabolite concentration), HP:0003111 (Abnormal blood ion concentration), HP:0010929 (Abnormal blood cation concentration), HP:0010927 (Abnormal blood inorganic cation concentration), HP:0004921 (Abnormal magnesium concentration), HP:0002917 (Hypomagnesemia)
GNH41	CKDu_mag_detox_proox_antiox - 186_S186_ME_L001_R.tsv	RBMX	Likely Pathogenic	X:136874413	-/GG	Heterozygous	Recessive	RBMX, HP:0000282 (Facial edema), HP:0000969 (Edema), HP:0011032 (Abnormality of fluid regulation), HP:0012337 (Abnormal homeostasis), HP:0001939 (Abnormality of metabolism/homeostasis), HP:0032180 (Abnormal circulating metabolite concentration), HP:0003111 (Abnormal blood ion concentration), HP:0010929 (Abnormal blood cation concentration), HP:0010927 (Abnormal blood inorganic cation concentratio…	RBMX	Likely Pathogenic	X:136874413|-/GG	True	Heterozygous	Recessive	RBMX, HP:0000282 (Facial edema), HP:0000969 (Edema), HP:0011032 (Abnormality of fluid regulation), HP:0012337 (Abnormal homeostasis), HP:0001939 (Abnormality of metabolism/homeostasis), HP:0032180 (Abnormal circulating metabolite concentration), HP:0003111 (Abnormal blood ion concentration), HP:0010929 (Abnormal blood cation concentration), HP:0010927 (Abnormal blood inorganic cation concentratio…
GNC70	CKDu_mag_detox_proox_antiox - 187_S91_ME_L001_R.tsv	HLA-DRB1	Likely Pathogenic	6:32581803	G/-	Heterozygous	Dominant	HLA-DRB1, HP:0003072 (Hypercalcemia), HP:0004363 (Abnormal circulating calcium concentration), HP:0010927 (Abnormal blood inorganic cation concentration), HP:0004921 (Abnormal magnesium concentration), HP:0002917 (Hypomagnesemia)	HLA-DRB1	Likely Pathogenic	6:32581803|G/-	True	Heterozygous	Dominant	HLA-DRB1, HP:0003072 (Hypercalcemia), HP:0004363 (Abnormal circulating calcium concentration), HP:0010927 (Abnormal blood inorganic cation concentration), HP:0004921 (Abnormal magnesium concentration), HP:0002917 (Hypomagnesemia)
GNC70	CKDu_mag_detox_proox_antiox - 187_S91_ME_L001_R.tsv	HLA-DRB1	Likely Pathogenic	6:32581808	-/T	Heterozygous	Dominant	HLA-DRB1, HP:0003072 (Hypercalcemia), HP:0004363 (Abnormal circulating calcium concentration), HP:0010927 (Abnormal blood inorganic cation concentration), HP:0004921 (Abnormal magnesium concentration), HP:0002917 (Hypomagnesemia)	HLA-DRB1	Likely Pathogenic	6:32581808|-/T	True	Heterozygous	Dominant	HLA-DRB1, HP:0003072 (Hypercalcemia), HP:0004363 (Abnormal circulating calcium concentration), HP:0010927 (Abnormal blood inorganic cation concentration), HP:0004921 (Abnormal magnesium concentration), HP:0002917 (Hypomagnesemia)
GNC70	CKDu_mag_detox_proox_antiox - 187_S91_ME_L001_R.tsv	PNLDC1	Likely Pathogenic	6:159800248	CGTGGGCAGCA/-	Homozygous Variant	Recessive	PNLDC1, HP:0000025 (Functional abnormality of male internal genitalia), HP:0012874 (Abnormal male reproductive system physiology), HP:0000080 (Abnormality of reproductive system physiology), HP:0000078 (Abnormality of the genital system), HP:0000119 (Abnormality of the genitourinary system), HP:0000118 (Phenotypic abnormality), HP:0001939 (Abnormality of metabolism/homeostasis), HP:0032180 (Abnor…	PNLDC1	Likely Pathogenic	6:159800248|CGTGGGCAGCA/-	True	Homozygous Variant	Recessive	PNLDC1, HP:0000025 (Functional abnormality of male internal genitalia), HP:0012874 (Abnormal male reproductive system physiology), HP:0000080 (Abnormality of reproductive system physiology), HP:0000078 (Abnormality of the genital system), HP:0000119 (Abnormality of the genitourinary system), HP:0000118 (Phenotypic abnormality), HP:0001939 (Abnormality of metabolism/homeostasis), HP:0032180 (Abnor…
GNC70	CKDu_mag_detox_proox_antiox - 187_S91_ME_L001_R.tsv	LFNG	Likely Pathogenic	7:2513248	GATG/-	Homozygous Variant	Recessive	LFNG, HP:0000002 (Abnormality of body height), HP:0001507 (Growth abnormality), HP:0000118 (Phenotypic abnormality), HP:0001939 (Abnormality of metabolism/homeostasis), HP:0032180 (Abnormal circulating metabolite concentration), HP:0003111 (Abnormal blood ion concentration), HP:0010929 (Abnormal blood cation concentration), HP:0010927 (Abnormal blood inorganic cation concentration), HP:0004921 (A…	LFNG	Likely Pathogenic	7:2513248|GATG/-	True	Homozygous Variant	Recessive	LFNG, HP:0000002 (Abnormality of body height), HP:0001507 (Growth abnormality), HP:0000118 (Phenotypic abnormality), HP:0001939 (Abnormality of metabolism/homeostasis), HP:0032180 (Abnormal circulating metabolite concentration), HP:0003111 (Abnormal blood ion concentration), HP:0010929 (Abnormal blood cation concentration), HP:0010927 (Abnormal blood inorganic cation concentration), HP:0004921 (A…
GNC70	CKDu_mag_detox_proox_antiox - 187_S91_ME_L001_R.tsv	LFNG,	Likely Pathogenic,	7:2513248	GATG/-,GATG/GATGGATG	Homozygous Variant	Recessive,	LFNG, HP:0000002 (Abnormality of body height), HP:0001507 (Growth abnormality), HP:0000118 (Phenotypic abnormality), HP:0001939 (Abnormality of metabolism/homeostasis), HP:0032180 (Abnormal circulating metabolite concentration), HP:0003111 (Abnormal blood ion concentration), HP:0010929 (Abnormal blood cation concentration), HP:0010927 (Abnormal blood inorganic cation concentration), HP:0004921 (A…	LFNG	Likely Pathogenic,	7:2513248|GATG/-,GATG/GATGGATG	True	Homozygous Variant	Recessive,	LFNG, HP:0000002 (Abnormality of body height), HP:0001507 (Growth abnormality), HP:0000118 (Phenotypic abnormality), HP:0001939 (Abnormality of metabolism/homeostasis), HP:0032180 (Abnormal circulating metabolite concentration), HP:0003111 (Abnormal blood ion concentration), HP:0010929 (Abnormal blood cation concentration), HP:0010927 (Abnormal blood inorganic cation concentration), HP:0004921 (A…
GNC70	CKDu_mag_detox_proox_antiox - 187_S91_ME_L001_R.tsv	POU6F2	Likely Pathogenic	7:39339681	-/A	Heterozygous	Dominant	POU6F2, HP:0003072 (Hypercalcemia), HP:0004363 (Abnormal circulating calcium concentration), HP:0010927 (Abnormal blood inorganic cation concentration), HP:0004921 (Abnormal magnesium concentration), HP:0002917 (Hypomagnesemia)	POU6F2	Likely Pathogenic	7:39339681|-/A	True	Heterozygous	Dominant	POU6F2, HP:0003072 (Hypercalcemia), HP:0004363 (Abnormal circulating calcium concentration), HP:0010927 (Abnormal blood inorganic cation concentration), HP:0004921 (Abnormal magnesium concentration), HP:0002917 (Hypomagnesemia)
GNC70	CKDu_mag_detox_proox_antiox - 187_S91_ME_L001_R.tsv	RBMX	Likely Pathogenic	X:136874413	-/GG	Heterozygous	Recessive	RBMX, HP:0000282 (Facial edema), HP:0000969 (Edema), HP:0011032 (Abnormality of fluid regulation), HP:0012337 (Abnormal homeostasis), HP:0001939 (Abnormality of metabolism/homeostasis), HP:0032180 (Abnormal circulating metabolite concentration), HP:0003111 (Abnormal blood ion concentration), HP:0010929 (Abnormal blood cation concentration), HP:0010927 (Abnormal blood inorganic cation concentratio…	RBMX	Likely Pathogenic	X:136874413|-/GG	True	Heterozygous	Recessive	RBMX, HP:0000282 (Facial edema), HP:0000969 (Edema), HP:0011032 (Abnormality of fluid regulation), HP:0012337 (Abnormal homeostasis), HP:0001939 (Abnormality of metabolism/homeostasis), HP:0032180 (Abnormal circulating metabolite concentration), HP:0003111 (Abnormal blood ion concentration), HP:0010929 (Abnormal blood cation concentration), HP:0010927 (Abnormal blood inorganic cation concentratio…
GNC36	CKDu_mag_detox_proox_antiox - 97_S1_ME_L001_R.tsv	HLA-DRB1	Likely Pathogenic	6:32581803	G/-	Heterozygous	Dominant	HLA-DRB1, HP:0003072 (Hypercalcemia), HP:0004363 (Abnormal circulating calcium concentration), HP:0010927 (Abnormal blood inorganic cation concentration), HP:0004921 (Abnormal magnesium concentration), HP:0002917 (Hypomagnesemia)	HLA-DRB1	Likely Pathogenic	6:32581803|G/-	True	Heterozygous	Dominant	HLA-DRB1, HP:0003072 (Hypercalcemia), HP:0004363 (Abnormal circulating calcium concentration), HP:0010927 (Abnormal blood inorganic cation concentration), HP:0004921 (Abnormal magnesium concentration), HP:0002917 (Hypomagnesemia)
GNC36	CKDu_mag_detox_proox_antiox - 97_S1_ME_L001_R.tsv	HLA-DRB1	Likely Pathogenic	6:32581808	-/T	Heterozygous	Dominant	HLA-DRB1, HP:0003072 (Hypercalcemia), HP:0004363 (Abnormal circulating calcium concentration), HP:0010927 (Abnormal blood inorganic cation concentration), HP:0004921 (Abnormal magnesium concentration), HP:0002917 (Hypomagnesemia)	HLA-DRB1	Likely Pathogenic	6:32581808|-/T	True	Heterozygous	Dominant	HLA-DRB1, HP:0003072 (Hypercalcemia), HP:0004363 (Abnormal circulating calcium concentration), HP:0010927 (Abnormal blood inorganic cation concentration), HP:0004921 (Abnormal magnesium concentration), HP:0002917 (Hypomagnesemia)
GNC36	CKDu_mag_detox_proox_antiox - 97_S1_ME_L001_R.tsv	PNLDC1	Likely Pathogenic	6:159800248	CGTGGGCAGCA/-	Heterozygous	Recessive	PNLDC1, HP:0000025 (Functional abnormality of male internal genitalia), HP:0012874 (Abnormal male reproductive system physiology), HP:0000080 (Abnormality of reproductive system physiology), HP:0000078 (Abnormality of the genital system), HP:0000119 (Abnormality of the genitourinary system), HP:0000118 (Phenotypic abnormality), HP:0001939 (Abnormality of metabolism/homeostasis), HP:0032180 (Abnor…	PNLDC1	Likely Pathogenic	6:159800248|CGTGGGCAGCA/-	True	Heterozygous	Recessive	PNLDC1, HP:0000025 (Functional abnormality of male internal genitalia), HP:0012874 (Abnormal male reproductive system physiology), HP:0000080 (Abnormality of reproductive system physiology), HP:0000078 (Abnormality of the genital system), HP:0000119 (Abnormality of the genitourinary system), HP:0000118 (Phenotypic abnormality), HP:0001939 (Abnormality of metabolism/homeostasis), HP:0032180 (Abnor…
GNC36	CKDu_mag_detox_proox_antiox - 97_S1_ME_L001_R.tsv	LFNG	Likely Pathogenic	7:2513248	GATG/-	Heterozygous	Recessive	LFNG, HP:0000002 (Abnormality of body height), HP:0001507 (Growth abnormality), HP:0000118 (Phenotypic abnormality), HP:0001939 (Abnormality of metabolism/homeostasis), HP:0032180 (Abnormal circulating metabolite concentration), HP:0003111 (Abnormal blood ion concentration), HP:0010929 (Abnormal blood cation concentration), HP:0010927 (Abnormal blood inorganic cation concentration), HP:0004921 (A…	LFNG	Likely Pathogenic	7:2513248|GATG/-	True	Heterozygous	Recessive	LFNG, HP:0000002 (Abnormality of body height), HP:0001507 (Growth abnormality), HP:0000118 (Phenotypic abnormality), HP:0001939 (Abnormality of metabolism/homeostasis), HP:0032180 (Abnormal circulating metabolite concentration), HP:0003111 (Abnormal blood ion concentration), HP:0010929 (Abnormal blood cation concentration), HP:0010927 (Abnormal blood inorganic cation concentration), HP:0004921 (A…
GNC36	CKDu_mag_detox_proox_antiox - 97_S1_ME_L001_R.tsv	LFNG,	Likely Pathogenic,	7:2513248	GATG/-,GATG/GATGGATG	Heterozygous	Recessive,	LFNG, HP:0000002 (Abnormality of body height), HP:0001507 (Growth abnormality), HP:0000118 (Phenotypic abnormality), HP:0001939 (Abnormality of metabolism/homeostasis), HP:0032180 (Abnormal circulating metabolite concentration), HP:0003111 (Abnormal blood ion concentration), HP:0010929 (Abnormal blood cation concentration), HP:0010927 (Abnormal blood inorganic cation concentration), HP:0004921 (A…	LFNG	Likely Pathogenic,	7:2513248|GATG/-,GATG/GATGGATG	True	Heterozygous	Recessive,	LFNG, HP:0000002 (Abnormality of body height), HP:0001507 (Growth abnormality), HP:0000118 (Phenotypic abnormality), HP:0001939 (Abnormality of metabolism/homeostasis), HP:0032180 (Abnormal circulating metabolite concentration), HP:0003111 (Abnormal blood ion concentration), HP:0010929 (Abnormal blood cation concentration), HP:0010927 (Abnormal blood inorganic cation concentration), HP:0004921 (A…
GNC36	CKDu_mag_detox_proox_antiox - 97_S1_ME_L001_R.tsv	KMT2C	Likely Pathogenic	7:152265049	G/T	Heterozygous	Dominant	KMT2C, HP:0000002 (Abnormality of body height), HP:0001507 (Growth abnormality), HP:0000118 (Phenotypic abnormality), HP:0001939 (Abnormality of metabolism/homeostasis), HP:0032180 (Abnormal circulating metabolite concentration), HP:0003111 (Abnormal blood ion concentration), HP:0010929 (Abnormal blood cation concentration), HP:0010927 (Abnormal blood inorganic cation concentration), HP:0004921 (…	KMT2C	Likely Pathogenic	7:152265049|G/T	True	Heterozygous	Dominant	KMT2C, HP:0000002 (Abnormality of body height), HP:0001507 (Growth abnormality), HP:0000118 (Phenotypic abnormality), HP:0001939 (Abnormality of metabolism/homeostasis), HP:0032180 (Abnormal circulating metabolite concentration), HP:0003111 (Abnormal blood ion concentration), HP:0010929 (Abnormal blood cation concentration), HP:0010927 (Abnormal blood inorganic cation concentration), HP:0004921 (…
GNC36	CKDu_mag_detox_proox_antiox - 97_S1_ME_L001_R.tsv	ATXN3	Likely Pathogenic	14:92071010	-/G	Heterozygous	Dominant	ATXN3, HP:0001939 (Abnormality of metabolism/homeostasis), HP:0032180 (Abnormal circulating metabolite concentration), HP:0003111 (Abnormal blood ion concentration), HP:0010929 (Abnormal blood cation concentration), HP:0010927 (Abnormal blood inorganic cation concentration), HP:0004921 (Abnormal magnesium concentration), HP:0002917 (Hypomagnesemia)	ATXN3	Likely Pathogenic	14:92071010|-/G	True	Heterozygous	Dominant	ATXN3, HP:0001939 (Abnormality of metabolism/homeostasis), HP:0032180 (Abnormal circulating metabolite concentration), HP:0003111 (Abnormal blood ion concentration), HP:0010929 (Abnormal blood cation concentration), HP:0010927 (Abnormal blood inorganic cation concentration), HP:0004921 (Abnormal magnesium concentration), HP:0002917 (Hypomagnesemia)
GNC36	CKDu_mag_detox_proox_antiox - 97_S1_ME_L001_R.tsv	ATXN3	Likely Pathogenic	14:92071011	-/TGCTGCTGCTGCTGCTGCTGCTGCTGCTGCTGCTGCTG	Heterozygous	Dominant	ATXN3, HP:0001939 (Abnormality of metabolism/homeostasis), HP:0032180 (Abnormal circulating metabolite concentration), HP:0003111 (Abnormal blood ion concentration), HP:0010929 (Abnormal blood cation concentration), HP:0010927 (Abnormal blood inorganic cation concentration), HP:0004921 (Abnormal magnesium concentration), HP:0002917 (Hypomagnesemia)	ATXN3	Likely Pathogenic	14:92071011|-/TGCTGCTGCTGCTGCTGCTGCTGCTGCTGCTGCTGCTG	True	Heterozygous	Dominant	ATXN3, HP:0001939 (Abnormality of metabolism/homeostasis), HP:0032180 (Abnormal circulating metabolite concentration), HP:0003111 (Abnormal blood ion concentration), HP:0010929 (Abnormal blood cation concentration), HP:0010927 (Abnormal blood inorganic cation concentration), HP:0004921 (Abnormal magnesium concentration), HP:0002917 (Hypomagnesemia)
GNC36	CKDu_mag_detox_proox_antiox - 97_S1_ME_L001_R.tsv	,ATXN3	,Likely Pathogenic	14:92071011	-/CTGCTGCTGCTGCTGCTGCTG,-/TGCTGCTGCTGCTGCTGCTGCTGCTGCTGCTGCTGCTG	Heterozygous	,Dominant	ATXN3, HP:0001939 (Abnormality of metabolism/homeostasis), HP:0032180 (Abnormal circulating metabolite concentration), HP:0003111 (Abnormal blood ion concentration), HP:0010929 (Abnormal blood cation concentration), HP:0010927 (Abnormal blood inorganic cation concentration), HP:0004921 (Abnormal magnesium concentration), HP:0002917 (Hypomagnesemia)	ATXN3	,Likely Pathogenic	14:92071011|-/CTGCTGCTGCTGCTGCTGCTG,-/TGCTGCTGCTGCTGCTGCTGCTGCTGCTGCTGCTGCTG	True	Heterozygous	,Dominant	ATXN3, HP:0001939 (Abnormality of metabolism/homeostasis), HP:0032180 (Abnormal circulating metabolite concentration), HP:0003111 (Abnormal blood ion concentration), HP:0010929 (Abnormal blood cation concentration), HP:0010927 (Abnormal blood inorganic cation concentration), HP:0004921 (Abnormal magnesium concentration), HP:0002917 (Hypomagnesemia)
GNC36	CKDu_mag_detox_proox_antiox - 97_S1_ME_L001_R.tsv	,ATXN3	,Likely Pathogenic	14:92071011	-/CTGCTGCTGCTGCTGCTGCTGCTGCTG,-/TGCTGCTGCTGCTGCTGCTGCTGCTGCTGCTGCTGCTG	Heterozygous	,Dominant	ATXN3, HP:0001939 (Abnormality of metabolism/homeostasis), HP:0032180 (Abnormal circulating metabolite concentration), HP:0003111 (Abnormal blood ion concentration), HP:0010929 (Abnormal blood cation concentration), HP:0010927 (Abnormal blood inorganic cation concentration), HP:0004921 (Abnormal magnesium concentration), HP:0002917 (Hypomagnesemia)	ATXN3	,Likely Pathogenic	14:92071011|-/CTGCTGCTGCTGCTGCTGCTGCTGCTG,-/TGCTGCTGCTGCTGCTGCTGCTGCTGCTGCTGCTGCTG	True	Heterozygous	,Dominant	ATXN3, HP:0001939 (Abnormality of metabolism/homeostasis), HP:0032180 (Abnormal circulating metabolite concentration), HP:0003111 (Abnormal blood ion concentration), HP:0010929 (Abnormal blood cation concentration), HP:0010927 (Abnormal blood inorganic cation concentration), HP:0004921 (Abnormal magnesium concentration), HP:0002917 (Hypomagnesemia)
GNC36	CKDu_mag_detox_proox_antiox - 97_S1_ME_L001_R.tsv	ATXN3,	Likely Pathogenic,	14:92071011	-/TGCTGCTGCTGCTGCTGCTGCTGCTGCTGCTGCTGCTG,-/CTGCTGCTGCTGCTGCTGCTGCTGCTGCTGCTGCTGCTG	Heterozygous	Dominant,	ATXN3, HP:0001939 (Abnormality of metabolism/homeostasis), HP:0032180 (Abnormal circulating metabolite concentration), HP:0003111 (Abnormal blood ion concentration), HP:0010929 (Abnormal blood cation concentration), HP:0010927 (Abnormal blood inorganic cation concentration), HP:0004921 (Abnormal magnesium concentration), HP:0002917 (Hypomagnesemia)	ATXN3	Likely Pathogenic,	14:92071011|-/TGCTGCTGCTGCTGCTGCTGCTGCTGCTGCTGCTGCTG,-/CTGCTGCTGCTGCTGCTGCTGCTGCTGCTGCTGCTGCTG	True	Heterozygous	Dominant,	ATXN3, HP:0001939 (Abnormality of metabolism/homeostasis), HP:0032180 (Abnormal circulating metabolite concentration), HP:0003111 (Abnormal blood ion concentration), HP:0010929 (Abnormal blood cation concentration), HP:0010927 (Abnormal blood inorganic cation concentration), HP:0004921 (Abnormal magnesium concentration), HP:0002917 (Hypomagnesemia)
GNC36	CKDu_mag_detox_proox_antiox - 97_S1_ME_L001_R.tsv	ATXN3,	Likely Pathogenic,	14:92071011	-/TGCTGCTGCTGCTGCTGCTGCTGCTGCTGCTGCTGCTG,-/TGCTGCTGCTGCTGCTG	Heterozygous	Dominant,	ATXN3, HP:0001939 (Abnormality of metabolism/homeostasis), HP:0032180 (Abnormal circulating metabolite concentration), HP:0003111 (Abnormal blood ion concentration), HP:0010929 (Abnormal blood cation concentration), HP:0010927 (Abnormal blood inorganic cation concentration), HP:0004921 (Abnormal magnesium concentration), HP:0002917 (Hypomagnesemia)	ATXN3	Likely Pathogenic,	14:92071011|-/TGCTGCTGCTGCTGCTGCTGCTGCTGCTGCTGCTGCTG,-/TGCTGCTGCTGCTGCTG	True	Heterozygous	Dominant,	ATXN3, HP:0001939 (Abnormality of metabolism/homeostasis), HP:0032180 (Abnormal circulating metabolite concentration), HP:0003111 (Abnormal blood ion concentration), HP:0010929 (Abnormal blood cation concentration), HP:0010927 (Abnormal blood inorganic cation concentration), HP:0004921 (Abnormal magnesium concentration), HP:0002917 (Hypomagnesemia)
GNC36	CKDu_mag_detox_proox_antiox - 97_S1_ME_L001_R.tsv	ATXN3,	Likely Pathogenic,	14:92071011	-/TGCTGCTGCTGCTGCTGCTGCTGCTGCTGCTGCTGCTG,-/TGCTGCTGCTGCTGCTGCTGCTGCTGCTGCTGCTGCTGCTG	Heterozygous	Dominant,	ATXN3, HP:0001939 (Abnormality of metabolism/homeostasis), HP:0032180 (Abnormal circulating metabolite concentration), HP:0003111 (Abnormal blood ion concentration), HP:0010929 (Abnormal blood cation concentration), HP:0010927 (Abnormal blood inorganic cation concentration), HP:0004921 (Abnormal magnesium concentration), HP:0002917 (Hypomagnesemia)	ATXN3	Likely Pathogenic,	14:92071011|-/TGCTGCTGCTGCTGCTGCTGCTGCTGCTGCTGCTGCTG,-/TGCTGCTGCTGCTGCTGCTGCTGCTGCTGCTGCTGCTGCTG	True	Heterozygous	Dominant,	ATXN3, HP:0001939 (Abnormality of metabolism/homeostasis), HP:0032180 (Abnormal circulating metabolite concentration), HP:0003111 (Abnormal blood ion concentration), HP:0010929 (Abnormal blood cation concentration), HP:0010927 (Abnormal blood inorganic cation concentration), HP:0004921 (Abnormal magnesium concentration), HP:0002917 (Hypomagnesemia)
GNC36	CKDu_mag_detox_proox_antiox - 97_S1_ME_L001_R.tsv	BPTF	Likely Pathogenic	17:67911107	G/T	Heterozygous	Dominant	BPTF, HP:0000969 (Edema), HP:0011032 (Abnormality of fluid regulation), HP:0012337 (Abnormal homeostasis), HP:0001939 (Abnormality of metabolism/homeostasis), HP:0032180 (Abnormal circulating metabolite concentration), HP:0003111 (Abnormal blood ion concentration), HP:0010929 (Abnormal blood cation concentration), HP:0010927 (Abnormal blood inorganic cation concentration), HP:0004921 (Abnormal ma…	BPTF	Likely Pathogenic	17:67911107|G/T	True	Heterozygous	Dominant	BPTF, HP:0000969 (Edema), HP:0011032 (Abnormality of fluid regulation), HP:0012337 (Abnormal homeostasis), HP:0001939 (Abnormality of metabolism/homeostasis), HP:0032180 (Abnormal circulating metabolite concentration), HP:0003111 (Abnormal blood ion concentration), HP:0010929 (Abnormal blood cation concentration), HP:0010927 (Abnormal blood inorganic cation concentration), HP:0004921 (Abnormal ma…
GNC46	CKDu_mag_detox_proox_antiox - 98_S98_ME_L001_R.tsv	PNLDC1	Likely Pathogenic	6:159800248	CGTGGGCAGCA/-	Homozygous Variant	Recessive	PNLDC1, HP:0000025 (Functional abnormality of male internal genitalia), HP:0012874 (Abnormal male reproductive system physiology), HP:0000080 (Abnormality of reproductive system physiology), HP:0000078 (Abnormality of the genital system), HP:0000119 (Abnormality of the genitourinary system), HP:0000118 (Phenotypic abnormality), HP:0001939 (Abnormality of metabolism/homeostasis), HP:0032180 (Abnor…	PNLDC1	Likely Pathogenic	6:159800248|CGTGGGCAGCA/-	True	Homozygous Variant	Recessive	PNLDC1, HP:0000025 (Functional abnormality of male internal genitalia), HP:0012874 (Abnormal male reproductive system physiology), HP:0000080 (Abnormality of reproductive system physiology), HP:0000078 (Abnormality of the genital system), HP:0000119 (Abnormality of the genitourinary system), HP:0000118 (Phenotypic abnormality), HP:0001939 (Abnormality of metabolism/homeostasis), HP:0032180 (Abnor…
GNC46	CKDu_mag_detox_proox_antiox - 98_S98_ME_L001_R.tsv	LFNG	Likely Pathogenic	7:2513248	-/GATG	Heterozygous	Recessive	LFNG, HP:0000002 (Abnormality of body height), HP:0001507 (Growth abnormality), HP:0000118 (Phenotypic abnormality), HP:0001939 (Abnormality of metabolism/homeostasis), HP:0032180 (Abnormal circulating metabolite concentration), HP:0003111 (Abnormal blood ion concentration), HP:0010929 (Abnormal blood cation concentration), HP:0010927 (Abnormal blood inorganic cation concentration), HP:0004921 (A…	LFNG	Likely Pathogenic	7:2513248|-/GATG	True	Heterozygous	Recessive	LFNG, HP:0000002 (Abnormality of body height), HP:0001507 (Growth abnormality), HP:0000118 (Phenotypic abnormality), HP:0001939 (Abnormality of metabolism/homeostasis), HP:0032180 (Abnormal circulating metabolite concentration), HP:0003111 (Abnormal blood ion concentration), HP:0010929 (Abnormal blood cation concentration), HP:0010927 (Abnormal blood inorganic cation concentration), HP:0004921 (A…
GNC46	CKDu_mag_detox_proox_antiox - 98_S98_ME_L001_R.tsv	,LFNG	,Likely Pathogenic	7:2513248	GATG/-,GATG/GATGGATG	Heterozygous	,Recessive	LFNG, HP:0000002 (Abnormality of body height), HP:0001507 (Growth abnormality), HP:0000118 (Phenotypic abnormality), HP:0001939 (Abnormality of metabolism/homeostasis), HP:0032180 (Abnormal circulating metabolite concentration), HP:0003111 (Abnormal blood ion concentration), HP:0010929 (Abnormal blood cation concentration), HP:0010927 (Abnormal blood inorganic cation concentration), HP:0004921 (A…	LFNG	,Likely Pathogenic	7:2513248|GATG/-,GATG/GATGGATG	True	Heterozygous	,Recessive	LFNG, HP:0000002 (Abnormality of body height), HP:0001507 (Growth abnormality), HP:0000118 (Phenotypic abnormality), HP:0001939 (Abnormality of metabolism/homeostasis), HP:0032180 (Abnormal circulating metabolite concentration), HP:0003111 (Abnormal blood ion concentration), HP:0010929 (Abnormal blood cation concentration), HP:0010927 (Abnormal blood inorganic cation concentration), HP:0004921 (A…
GNC46	CKDu_mag_detox_proox_antiox - 98_S98_ME_L001_R.tsv	PSPH	Likely Pathogenic	7:56019599	C/-	Heterozygous	Recessive	PSPH, HP:0003112 (Abnormal circulating amino acid concentration), HP:0004354 (Abnormal circulating carboxylic acid concentration), HP:0430071 (Abnormal circulating organic compound concentration), HP:0032180 (Abnormal circulating metabolite concentration), HP:0003111 (Abnormal blood ion concentration), HP:0010929 (Abnormal blood cation concentration), HP:0010927 (Abnormal blood inorganic cation c…	PSPH	Likely Pathogenic	7:56019599|C/-	True	Heterozygous	Recessive	PSPH, HP:0003112 (Abnormal circulating amino acid concentration), HP:0004354 (Abnormal circulating carboxylic acid concentration), HP:0430071 (Abnormal circulating organic compound concentration), HP:0032180 (Abnormal circulating metabolite concentration), HP:0003111 (Abnormal blood ion concentration), HP:0010929 (Abnormal blood cation concentration), HP:0010927 (Abnormal blood inorganic cation c…
GNC46	CKDu_mag_detox_proox_antiox - 98_S98_ME_L001_R.tsv	ATXN3	Likely Pathogenic	14:92071010	-/G	Heterozygous	Dominant	ATXN3, HP:0001939 (Abnormality of metabolism/homeostasis), HP:0032180 (Abnormal circulating metabolite concentration), HP:0003111 (Abnormal blood ion concentration), HP:0010929 (Abnormal blood cation concentration), HP:0010927 (Abnormal blood inorganic cation concentration), HP:0004921 (Abnormal magnesium concentration), HP:0002917 (Hypomagnesemia)	ATXN3	Likely Pathogenic	14:92071010|-/G	True	Heterozygous	Dominant	ATXN3, HP:0001939 (Abnormality of metabolism/homeostasis), HP:0032180 (Abnormal circulating metabolite concentration), HP:0003111 (Abnormal blood ion concentration), HP:0010929 (Abnormal blood cation concentration), HP:0010927 (Abnormal blood inorganic cation concentration), HP:0004921 (Abnormal magnesium concentration), HP:0002917 (Hypomagnesemia)
GNC46	CKDu_mag_detox_proox_antiox - 98_S98_ME_L001_R.tsv	ATXN3	Likely Pathogenic	14:92071011	-/TGCTGCTGCTGCTGCTG	Heterozygous	Dominant	ATXN3, HP:0001939 (Abnormality of metabolism/homeostasis), HP:0032180 (Abnormal circulating metabolite concentration), HP:0003111 (Abnormal blood ion concentration), HP:0010929 (Abnormal blood cation concentration), HP:0010927 (Abnormal blood inorganic cation concentration), HP:0004921 (Abnormal magnesium concentration), HP:0002917 (Hypomagnesemia)	ATXN3	Likely Pathogenic	14:92071011|-/TGCTGCTGCTGCTGCTG	True	Heterozygous	Dominant	ATXN3, HP:0001939 (Abnormality of metabolism/homeostasis), HP:0032180 (Abnormal circulating metabolite concentration), HP:0003111 (Abnormal blood ion concentration), HP:0010929 (Abnormal blood cation concentration), HP:0010927 (Abnormal blood inorganic cation concentration), HP:0004921 (Abnormal magnesium concentration), HP:0002917 (Hypomagnesemia)
GNC46	CKDu_mag_detox_proox_antiox - 98_S98_ME_L001_R.tsv	ATXN3,ATXN3	Likely Benign,Likely Pathogenic	14:92071011	-/CTGCTGCTGCTGCTGCTGCTGCTGCTG,-/TGCTGCTGCTGCTGCTG	Heterozygous	Dominant,Dominant	ATXN3, HP:0001939 (Abnormality of metabolism/homeostasis), HP:0032180 (Abnormal circulating metabolite concentration), HP:0003111 (Abnormal blood ion concentration), HP:0010929 (Abnormal blood cation concentration), HP:0010927 (Abnormal blood inorganic cation concentration), HP:0004921 (Abnormal magnesium concentration), HP:0002917 (Hypomagnesemia)	ATXN3	Likely Benign,Likely Pathogenic	14:92071011|-/CTGCTGCTGCTGCTGCTGCTGCTGCTG,-/TGCTGCTGCTGCTGCTG	True	Heterozygous	Dominant,Dominant	ATXN3, HP:0001939 (Abnormality of metabolism/homeostasis), HP:0032180 (Abnormal circulating metabolite concentration), HP:0003111 (Abnormal blood ion concentration), HP:0010929 (Abnormal blood cation concentration), HP:0010927 (Abnormal blood inorganic cation concentration), HP:0004921 (Abnormal magnesium concentration), HP:0002917 (Hypomagnesemia)
GNC46	CKDu_mag_detox_proox_antiox - 98_S98_ME_L001_R.tsv	ATXN3,	Likely Pathogenic,	14:92071011	-/TGCTGCTGCTGCTGCTG,-/TGCTGCTGCTGCTG	Heterozygous	Dominant,	ATXN3, HP:0001939 (Abnormality of metabolism/homeostasis), HP:0032180 (Abnormal circulating metabolite concentration), HP:0003111 (Abnormal blood ion concentration), HP:0010929 (Abnormal blood cation concentration), HP:0010927 (Abnormal blood inorganic cation concentration), HP:0004921 (Abnormal magnesium concentration), HP:0002917 (Hypomagnesemia)	ATXN3	Likely Pathogenic,	14:92071011|-/TGCTGCTGCTGCTGCTG,-/TGCTGCTGCTGCTG	True	Heterozygous	Dominant,	ATXN3, HP:0001939 (Abnormality of metabolism/homeostasis), HP:0032180 (Abnormal circulating metabolite concentration), HP:0003111 (Abnormal blood ion concentration), HP:0010929 (Abnormal blood cation concentration), HP:0010927 (Abnormal blood inorganic cation concentration), HP:0004921 (Abnormal magnesium concentration), HP:0002917 (Hypomagnesemia)
GNC46	CKDu_mag_detox_proox_antiox - 98_S98_ME_L001_R.tsv	,ATXN3	,Likely Pathogenic	14:92071011	-/TGCTGCTGCTGCTGCTGCTGCTGCTGCTGCTGCTGCTG,-/TGCTGCTGCTGCTGCTG	Heterozygous	,Dominant	ATXN3, HP:0001939 (Abnormality of metabolism/homeostasis), HP:0032180 (Abnormal circulating metabolite concentration), HP:0003111 (Abnormal blood ion concentration), HP:0010929 (Abnormal blood cation concentration), HP:0010927 (Abnormal blood inorganic cation concentration), HP:0004921 (Abnormal magnesium concentration), HP:0002917 (Hypomagnesemia)	ATXN3	,Likely Pathogenic	14:92071011|-/TGCTGCTGCTGCTGCTGCTGCTGCTGCTGCTGCTGCTG,-/TGCTGCTGCTGCTGCTG	True	Heterozygous	,Dominant	ATXN3, HP:0001939 (Abnormality of metabolism/homeostasis), HP:0032180 (Abnormal circulating metabolite concentration), HP:0003111 (Abnormal blood ion concentration), HP:0010929 (Abnormal blood cation concentration), HP:0010927 (Abnormal blood inorganic cation concentration), HP:0004921 (Abnormal magnesium concentration), HP:0002917 (Hypomagnesemia)
GNH44	CKDu_mag_detox_proox_antiox - 99_S3_ME_L001_R.tsv	HTT	Likely Pathogenic	4:3074927	G/-	Heterozygous	Dominant	HTT, HP:0003107 (Abnormal circulating cholesterol concentration), HP:0003119 (Abnormal circulating lipid concentration), HP:0430071 (Abnormal circulating organic compound concentration), HP:0032180 (Abnormal circulating metabolite concentration), HP:0003111 (Abnormal blood ion concentration), HP:0010929 (Abnormal blood cation concentration), HP:0010927 (Abnormal blood inorganic cation concentrati…	HTT	Likely Pathogenic	4:3074927|G/-	True	Heterozygous	Dominant	HTT, HP:0003107 (Abnormal circulating cholesterol concentration), HP:0003119 (Abnormal circulating lipid concentration), HP:0430071 (Abnormal circulating organic compound concentration), HP:0032180 (Abnormal circulating metabolite concentration), HP:0003111 (Abnormal blood ion concentration), HP:0010929 (Abnormal blood cation concentration), HP:0010927 (Abnormal blood inorganic cation concentrati…
GNH44	CKDu_mag_detox_proox_antiox - 99_S3_ME_L001_R.tsv	FIP1L1	Likely Pathogenic	4:53453081	AG/-	Heterozygous	Default (Recessive)	FIP1L1, HP:0000790 (Hematuria), HP:0012614 (Abnormal urine cytology), HP:0003110 (Abnormality of urine homeostasis), HP:0001939 (Abnormality of metabolism/homeostasis), HP:0032180 (Abnormal circulating metabolite concentration), HP:0003111 (Abnormal blood ion concentration), HP:0010929 (Abnormal blood cation concentration), HP:0010927 (Abnormal blood inorganic cation concentration), HP:0004921 (A…	FIP1L1	Likely Pathogenic	4:53453081|AG/-	True	Heterozygous	Default (Recessive)	FIP1L1, HP:0000790 (Hematuria), HP:0012614 (Abnormal urine cytology), HP:0003110 (Abnormality of urine homeostasis), HP:0001939 (Abnormality of metabolism/homeostasis), HP:0032180 (Abnormal circulating metabolite concentration), HP:0003111 (Abnormal blood ion concentration), HP:0010929 (Abnormal blood cation concentration), HP:0010927 (Abnormal blood inorganic cation concentration), HP:0004921 (A…
GNH44	CKDu_mag_detox_proox_antiox - 99_S3_ME_L001_R.tsv	HLA-DRB1	Likely Pathogenic	6:32581803	G/-	Heterozygous	Dominant	HLA-DRB1, HP:0003072 (Hypercalcemia), HP:0004363 (Abnormal circulating calcium concentration), HP:0010927 (Abnormal blood inorganic cation concentration), HP:0004921 (Abnormal magnesium concentration), HP:0002917 (Hypomagnesemia)	HLA-DRB1	Likely Pathogenic	6:32581803|G/-	True	Heterozygous	Dominant	HLA-DRB1, HP:0003072 (Hypercalcemia), HP:0004363 (Abnormal circulating calcium concentration), HP:0010927 (Abnormal blood inorganic cation concentration), HP:0004921 (Abnormal magnesium concentration), HP:0002917 (Hypomagnesemia)
GNH44	CKDu_mag_detox_proox_antiox - 99_S3_ME_L001_R.tsv	HLA-DRB1	Likely Pathogenic	6:32581808	-/T	Heterozygous	Dominant	HLA-DRB1, HP:0003072 (Hypercalcemia), HP:0004363 (Abnormal circulating calcium concentration), HP:0010927 (Abnormal blood inorganic cation concentration), HP:0004921 (Abnormal magnesium concentration), HP:0002917 (Hypomagnesemia)	HLA-DRB1	Likely Pathogenic	6:32581808|-/T	True	Heterozygous	Dominant	HLA-DRB1, HP:0003072 (Hypercalcemia), HP:0004363 (Abnormal circulating calcium concentration), HP:0010927 (Abnormal blood inorganic cation concentration), HP:0004921 (Abnormal magnesium concentration), HP:0002917 (Hypomagnesemia)
GNH44	CKDu_mag_detox_proox_antiox - 99_S3_ME_L001_R.tsv	PNLDC1	Likely Pathogenic	6:159800248	CGTGGGCAGCA/-	Heterozygous	Recessive	PNLDC1, HP:0000025 (Functional abnormality of male internal genitalia), HP:0012874 (Abnormal male reproductive system physiology), HP:0000080 (Abnormality of reproductive system physiology), HP:0000078 (Abnormality of the genital system), HP:0000119 (Abnormality of the genitourinary system), HP:0000118 (Phenotypic abnormality), HP:0001939 (Abnormality of metabolism/homeostasis), HP:0032180 (Abnor…	PNLDC1	Likely Pathogenic	6:159800248|CGTGGGCAGCA/-	True	Heterozygous	Recessive	PNLDC1, HP:0000025 (Functional abnormality of male internal genitalia), HP:0012874 (Abnormal male reproductive system physiology), HP:0000080 (Abnormality of reproductive system physiology), HP:0000078 (Abnormality of the genital system), HP:0000119 (Abnormality of the genitourinary system), HP:0000118 (Phenotypic abnormality), HP:0001939 (Abnormality of metabolism/homeostasis), HP:0032180 (Abnor…
GNH44	CKDu_mag_detox_proox_antiox - 99_S3_ME_L001_R.tsv	LFNG	Likely Pathogenic	7:2513248	-/GATG	Heterozygous	Recessive	LFNG, HP:0000002 (Abnormality of body height), HP:0001507 (Growth abnormality), HP:0000118 (Phenotypic abnormality), HP:0001939 (Abnormality of metabolism/homeostasis), HP:0032180 (Abnormal circulating metabolite concentration), HP:0003111 (Abnormal blood ion concentration), HP:0010929 (Abnormal blood cation concentration), HP:0010927 (Abnormal blood inorganic cation concentration), HP:0004921 (A…	LFNG	Likely Pathogenic	7:2513248|-/GATG	True	Heterozygous	Recessive	LFNG, HP:0000002 (Abnormality of body height), HP:0001507 (Growth abnormality), HP:0000118 (Phenotypic abnormality), HP:0001939 (Abnormality of metabolism/homeostasis), HP:0032180 (Abnormal circulating metabolite concentration), HP:0003111 (Abnormal blood ion concentration), HP:0010929 (Abnormal blood cation concentration), HP:0010927 (Abnormal blood inorganic cation concentration), HP:0004921 (A…
GNH44	CKDu_mag_detox_proox_antiox - 99_S3_ME_L001_R.tsv	,LFNG	,Likely Pathogenic	7:2513248	GATG/-,GATG/GATGGATG	Heterozygous	,Recessive	LFNG, HP:0000002 (Abnormality of body height), HP:0001507 (Growth abnormality), HP:0000118 (Phenotypic abnormality), HP:0001939 (Abnormality of metabolism/homeostasis), HP:0032180 (Abnormal circulating metabolite concentration), HP:0003111 (Abnormal blood ion concentration), HP:0010929 (Abnormal blood cation concentration), HP:0010927 (Abnormal blood inorganic cation concentration), HP:0004921 (A…	LFNG	,Likely Pathogenic	7:2513248|GATG/-,GATG/GATGGATG	True	Heterozygous	,Recessive	LFNG, HP:0000002 (Abnormality of body height), HP:0001507 (Growth abnormality), HP:0000118 (Phenotypic abnormality), HP:0001939 (Abnormality of metabolism/homeostasis), HP:0032180 (Abnormal circulating metabolite concentration), HP:0003111 (Abnormal blood ion concentration), HP:0010929 (Abnormal blood cation concentration), HP:0010927 (Abnormal blood inorganic cation concentration), HP:0004921 (A…
GNH44	CKDu_mag_detox_proox_antiox - 99_S3_ME_L001_R.tsv	CFTR	Pathogenic	7:117592213	-/A	Heterozygous	Recessive	CFTR, HP:0000819 (Diabetes mellitus), HP:0001952 (Glucose intolerance), HP:0011014 (Abnormal glucose homeostasis), HP:0012337 (Abnormal homeostasis), HP:0001939 (Abnormality of metabolism/homeostasis), HP:0032180 (Abnormal circulating metabolite concentration), HP:0003111 (Abnormal blood ion concentration), HP:0010929 (Abnormal blood cation concentration), HP:0010927 (Abnormal blood inorganic cat…	CFTR	Pathogenic	7:117592213|-/A	True	Heterozygous	Recessive	CFTR, HP:0000819 (Diabetes mellitus), HP:0001952 (Glucose intolerance), HP:0011014 (Abnormal glucose homeostasis), HP:0012337 (Abnormal homeostasis), HP:0001939 (Abnormality of metabolism/homeostasis), HP:0032180 (Abnormal circulating metabolite concentration), HP:0003111 (Abnormal blood ion concentration), HP:0010929 (Abnormal blood cation concentration), HP:0010927 (Abnormal blood inorganic cat…
GNH44	CKDu_mag_detox_proox_antiox - 99_S3_ME_L001_R.tsv	IGF1,LINC02456	Likely Pathogenic,VUS/Conflicting	12:102481776	-/T,-/T	Heterozygous	Recessive,Default (Recessive)	IGF1, HP:0002904 (Hyperbilirubinemia), HP:0033479 (Abnormal circulating bilirubin concentration), HP:0010995 (Abnormal circulating dicarboxylic acid concentration), HP:0004354 (Abnormal circulating carboxylic acid concentration), HP:0430071 (Abnormal circulating organic compound concentration), HP:0032180 (Abnormal circulating metabolite concentration), HP:0003111 (Abnormal blood ion concentratio…	LINC02456	Likely Pathogenic,VUS/Conflicting	12:102481776|-/T,-/T	True	Heterozygous	Recessive,Default (Recessive)	IGF1, HP:0002904 (Hyperbilirubinemia), HP:0033479 (Abnormal circulating bilirubin concentration), HP:0010995 (Abnormal circulating dicarboxylic acid concentration), HP:0004354 (Abnormal circulating carboxylic acid concentration), HP:0430071 (Abnormal circulating organic compound concentration), HP:0032180 (Abnormal circulating metabolite concentration), HP:0003111 (Abnormal blood ion concentratio…
GNH44	CKDu_mag_detox_proox_antiox - 99_S3_ME_L001_R.tsv	ATXN3	Likely Pathogenic	14:92071010	-/G	Heterozygous	Dominant	ATXN3, HP:0001939 (Abnormality of metabolism/homeostasis), HP:0032180 (Abnormal circulating metabolite concentration), HP:0003111 (Abnormal blood ion concentration), HP:0010929 (Abnormal blood cation concentration), HP:0010927 (Abnormal blood inorganic cation concentration), HP:0004921 (Abnormal magnesium concentration), HP:0002917 (Hypomagnesemia)	ATXN3	Likely Pathogenic	14:92071010|-/G	True	Heterozygous	Dominant	ATXN3, HP:0001939 (Abnormality of metabolism/homeostasis), HP:0032180 (Abnormal circulating metabolite concentration), HP:0003111 (Abnormal blood ion concentration), HP:0010929 (Abnormal blood cation concentration), HP:0010927 (Abnormal blood inorganic cation concentration), HP:0004921 (Abnormal magnesium concentration), HP:0002917 (Hypomagnesemia)
GNH44	CKDu_mag_detox_proox_antiox - 99_S3_ME_L001_R.tsv	ATXN3	Likely Pathogenic	14:92071011	-/TGCTGCTGCTGCTGCTGCTGCTGCTGCTGCTGCTGCTGCTGCTG	Heterozygous	Dominant	ATXN3, HP:0001939 (Abnormality of metabolism/homeostasis), HP:0032180 (Abnormal circulating metabolite concentration), HP:0003111 (Abnormal blood ion concentration), HP:0010929 (Abnormal blood cation concentration), HP:0010927 (Abnormal blood inorganic cation concentration), HP:0004921 (Abnormal magnesium concentration), HP:0002917 (Hypomagnesemia)	ATXN3	Likely Pathogenic	14:92071011|-/TGCTGCTGCTGCTGCTGCTGCTGCTGCTGCTGCTGCTGCTGCTG	True	Heterozygous	Dominant	ATXN3, HP:0001939 (Abnormality of metabolism/homeostasis), HP:0032180 (Abnormal circulating metabolite concentration), HP:0003111 (Abnormal blood ion concentration), HP:0010929 (Abnormal blood cation concentration), HP:0010927 (Abnormal blood inorganic cation concentration), HP:0004921 (Abnormal magnesium concentration), HP:0002917 (Hypomagnesemia)
GNH44	CKDu_mag_detox_proox_antiox - 99_S3_ME_L001_R.tsv	ATXN3,	Likely Pathogenic,	14:92071011	-/TGCTGCTGCTGCTGCTGCTGCTGCTGCTGCTGCTGCTGCTGCTG,-/CTGCTGCTGCTGCTGCTGCTGCTGCTG	Heterozygous	Dominant,	ATXN3, HP:0001939 (Abnormality of metabolism/homeostasis), HP:0032180 (Abnormal circulating metabolite concentration), HP:0003111 (Abnormal blood ion concentration), HP:0010929 (Abnormal blood cation concentration), HP:0010927 (Abnormal blood inorganic cation concentration), HP:0004921 (Abnormal magnesium concentration), HP:0002917 (Hypomagnesemia)	ATXN3	Likely Pathogenic,	14:92071011|-/TGCTGCTGCTGCTGCTGCTGCTGCTGCTGCTGCTGCTGCTGCTG,-/CTGCTGCTGCTGCTGCTGCTGCTGCTG	True	Heterozygous	Dominant,	ATXN3, HP:0001939 (Abnormality of metabolism/homeostasis), HP:0032180 (Abnormal circulating metabolite concentration), HP:0003111 (Abnormal blood ion concentration), HP:0010929 (Abnormal blood cation concentration), HP:0010927 (Abnormal blood inorganic cation concentration), HP:0004921 (Abnormal magnesium concentration), HP:0002917 (Hypomagnesemia)
GNH44	CKDu_mag_detox_proox_antiox - 99_S3_ME_L001_R.tsv	ATXN3	Likely Pathogenic	14:92071036	-/GCTGCTGCTGCTGC	Heterozygous	Dominant	ATXN3, HP:0001939 (Abnormality of metabolism/homeostasis), HP:0032180 (Abnormal circulating metabolite concentration), HP:0003111 (Abnormal blood ion concentration), HP:0010929 (Abnormal blood cation concentration), HP:0010927 (Abnormal blood inorganic cation concentration), HP:0004921 (Abnormal magnesium concentration), HP:0002917 (Hypomagnesemia)	ATXN3	Likely Pathogenic	14:92071036|-/GCTGCTGCTGCTGC	True	Heterozygous	Dominant	ATXN3, HP:0001939 (Abnormality of metabolism/homeostasis), HP:0032180 (Abnormal circulating metabolite concentration), HP:0003111 (Abnormal blood ion concentration), HP:0010929 (Abnormal blood cation concentration), HP:0010927 (Abnormal blood inorganic cation concentration), HP:0004921 (Abnormal magnesium concentration), HP:0002917 (Hypomagnesemia)
GNH44	CKDu_mag_detox_proox_antiox - 99_S3_ME_L001_R.tsv	LAMA3	Likely Pathogenic	18:23921483	G/-	Heterozygous	Recessive	LAMA3, HP:0003111 (Abnormal blood ion concentration), HP:0010929 (Abnormal blood cation concentration), HP:0010927 (Abnormal blood inorganic cation concentration), HP:0004921 (Abnormal magnesium concentration), HP:0002917 (Hypomagnesemia)	LAMA3	Likely Pathogenic	18:23921483|G/-	True	Heterozygous	Recessive	LAMA3, HP:0003111 (Abnormal blood ion concentration), HP:0010929 (Abnormal blood cation concentration), HP:0010927 (Abnormal blood inorganic cation concentration), HP:0004921 (Abnormal magnesium concentration), HP:0002917 (Hypomagnesemia)
GNC71	CKDu_mag_detox_proox_antiox - GNC071_S1_ME_L001_R.tsv	LEPR	Likely Pathogenic	1:65592829	C/T	Heterozygous	Recessive	LEPR, HP:0002155 (Hypertriglyceridemia), HP:0003077 (Hyperlipidemia), HP:0003119 (Abnormal circulating lipid concentration), HP:0430071 (Abnormal circulating organic compound concentration), HP:0032180 (Abnormal circulating metabolite concentration), HP:0003111 (Abnormal blood ion concentration), HP:0010929 (Abnormal blood cation concentration), HP:0010927 (Abnormal blood inorganic cation concent…	LEPR	Likely Pathogenic	1:65592829|C/T	True	Heterozygous	Recessive	LEPR, HP:0002155 (Hypertriglyceridemia), HP:0003077 (Hyperlipidemia), HP:0003119 (Abnormal circulating lipid concentration), HP:0430071 (Abnormal circulating organic compound concentration), HP:0032180 (Abnormal circulating metabolite concentration), HP:0003111 (Abnormal blood ion concentration), HP:0010929 (Abnormal blood cation concentration), HP:0010927 (Abnormal blood inorganic cation concent…
GNC71	CKDu_mag_detox_proox_antiox - GNC071_S1_ME_L001_R.tsv	TGFBR2	Likely Pathogenic	3:30650380	A/-	Heterozygous	Dominant	TGFBR2, HP:0000002 (Abnormality of body height), HP:0001507 (Growth abnormality), HP:0000118 (Phenotypic abnormality), HP:0001939 (Abnormality of metabolism/homeostasis), HP:0032180 (Abnormal circulating metabolite concentration), HP:0003111 (Abnormal blood ion concentration), HP:0010929 (Abnormal blood cation concentration), HP:0010927 (Abnormal blood inorganic cation concentration), HP:0004921 …	TGFBR2	Likely Pathogenic	3:30650380|A/-	True	Heterozygous	Dominant	TGFBR2, HP:0000002 (Abnormality of body height), HP:0001507 (Growth abnormality), HP:0000118 (Phenotypic abnormality), HP:0001939 (Abnormality of metabolism/homeostasis), HP:0032180 (Abnormal circulating metabolite concentration), HP:0003111 (Abnormal blood ion concentration), HP:0010929 (Abnormal blood cation concentration), HP:0010927 (Abnormal blood inorganic cation concentration), HP:0004921 …
GNC71	CKDu_mag_detox_proox_antiox - GNC071_S1_ME_L001_R.tsv	FIP1L1	Likely Pathogenic	4:53453081	AG/-	Heterozygous	Default (Recessive)	FIP1L1, HP:0000790 (Hematuria), HP:0012614 (Abnormal urine cytology), HP:0003110 (Abnormality of urine homeostasis), HP:0001939 (Abnormality of metabolism/homeostasis), HP:0032180 (Abnormal circulating metabolite concentration), HP:0003111 (Abnormal blood ion concentration), HP:0010929 (Abnormal blood cation concentration), HP:0010927 (Abnormal blood inorganic cation concentration), HP:0004921 (A…	FIP1L1	Likely Pathogenic	4:53453081|AG/-	True	Heterozygous	Default (Recessive)	FIP1L1, HP:0000790 (Hematuria), HP:0012614 (Abnormal urine cytology), HP:0003110 (Abnormality of urine homeostasis), HP:0001939 (Abnormality of metabolism/homeostasis), HP:0032180 (Abnormal circulating metabolite concentration), HP:0003111 (Abnormal blood ion concentration), HP:0010929 (Abnormal blood cation concentration), HP:0010927 (Abnormal blood inorganic cation concentration), HP:0004921 (A…
GNC71	CKDu_mag_detox_proox_antiox - GNC071_S1_ME_L001_R.tsv	KCNQ1	Likely Pathogenic	11:2570634	G/A	Heterozygous	Dominant	KCNQ1, HP:0002900 (Hypokalemia), HP:0011042 (Abnormal circulating potassium concentration), HP:0010930 (Abnormal blood monovalent inorganic cation concentration), HP:0010929 (Abnormal blood cation concentration), HP:0010927 (Abnormal blood inorganic cation concentration), HP:0004921 (Abnormal magnesium concentration), HP:0002917 (Hypomagnesemia)	KCNQ1	Likely Pathogenic	11:2570634|G/A	True	Heterozygous	Dominant	KCNQ1, HP:0002900 (Hypokalemia), HP:0011042 (Abnormal circulating potassium concentration), HP:0010930 (Abnormal blood monovalent inorganic cation concentration), HP:0010929 (Abnormal blood cation concentration), HP:0010927 (Abnormal blood inorganic cation concentration), HP:0004921 (Abnormal magnesium concentration), HP:0002917 (Hypomagnesemia)
GNC71	CKDu_mag_detox_proox_antiox - GNC071_S1_ME_L001_R.tsv	SOX5	Likely Pathogenic	12:23950388	C/G	Heterozygous	Dominant	SOX5, HP:0002148 (Hypophosphatemia), HP:0100529 (Abnormal blood phosphate concentration), HP:0003111 (Abnormal blood ion concentration), HP:0010929 (Abnormal blood cation concentration), HP:0010927 (Abnormal blood inorganic cation concentration), HP:0004921 (Abnormal magnesium concentration), HP:0002917 (Hypomagnesemia)	SOX5	Likely Pathogenic	12:23950388|C/G	True	Heterozygous	Dominant	SOX5, HP:0002148 (Hypophosphatemia), HP:0100529 (Abnormal blood phosphate concentration), HP:0003111 (Abnormal blood ion concentration), HP:0010929 (Abnormal blood cation concentration), HP:0010927 (Abnormal blood inorganic cation concentration), HP:0004921 (Abnormal magnesium concentration), HP:0002917 (Hypomagnesemia)
GNC71	CKDu_mag_detox_proox_antiox - GNC071_S1_ME_L001_R.tsv	ATXN3	Likely Pathogenic	14:92071010	-/G	Heterozygous	Dominant	ATXN3, HP:0001939 (Abnormality of metabolism/homeostasis), HP:0032180 (Abnormal circulating metabolite concentration), HP:0003111 (Abnormal blood ion concentration), HP:0010929 (Abnormal blood cation concentration), HP:0010927 (Abnormal blood inorganic cation concentration), HP:0004921 (Abnormal magnesium concentration), HP:0002917 (Hypomagnesemia)	ATXN3	Likely Pathogenic	14:92071010|-/G	True	Heterozygous	Dominant	ATXN3, HP:0001939 (Abnormality of metabolism/homeostasis), HP:0032180 (Abnormal circulating metabolite concentration), HP:0003111 (Abnormal blood ion concentration), HP:0010929 (Abnormal blood cation concentration), HP:0010927 (Abnormal blood inorganic cation concentration), HP:0004921 (Abnormal magnesium concentration), HP:0002917 (Hypomagnesemia)
GNC71	CKDu_mag_detox_proox_antiox - GNC071_S1_ME_L001_R.tsv	ATXN3	Likely Pathogenic	14:92071011	-/TGCTGCTGCTGCTGCTGCTGCTGCTGCTGCTGCTGCTGCTG	Heterozygous	Dominant	ATXN3, HP:0001939 (Abnormality of metabolism/homeostasis), HP:0032180 (Abnormal circulating metabolite concentration), HP:0003111 (Abnormal blood ion concentration), HP:0010929 (Abnormal blood cation concentration), HP:0010927 (Abnormal blood inorganic cation concentration), HP:0004921 (Abnormal magnesium concentration), HP:0002917 (Hypomagnesemia)	ATXN3	Likely Pathogenic	14:92071011|-/TGCTGCTGCTGCTGCTGCTGCTGCTGCTGCTGCTGCTGCTG	True	Heterozygous	Dominant	ATXN3, HP:0001939 (Abnormality of metabolism/homeostasis), HP:0032180 (Abnormal circulating metabolite concentration), HP:0003111 (Abnormal blood ion concentration), HP:0010929 (Abnormal blood cation concentration), HP:0010927 (Abnormal blood inorganic cation concentration), HP:0004921 (Abnormal magnesium concentration), HP:0002917 (Hypomagnesemia)
GNC71	CKDu_mag_detox_proox_antiox - GNC071_S1_ME_L001_R.tsv	,ATXN3	,Likely Pathogenic	14:92071011	-/CTGCTGCTGCTGCTGCTGCTGCTGCTG,-/TGCTGCTGCTGCTGCTGCTGCTGCTGCTGCTGCTGCTGCTG	Heterozygous	,Dominant	ATXN3, HP:0001939 (Abnormality of metabolism/homeostasis), HP:0032180 (Abnormal circulating metabolite concentration), HP:0003111 (Abnormal blood ion concentration), HP:0010929 (Abnormal blood cation concentration), HP:0010927 (Abnormal blood inorganic cation concentration), HP:0004921 (Abnormal magnesium concentration), HP:0002917 (Hypomagnesemia)	ATXN3	,Likely Pathogenic	14:92071011|-/CTGCTGCTGCTGCTGCTGCTGCTGCTG,-/TGCTGCTGCTGCTGCTGCTGCTGCTGCTGCTGCTGCTGCTG	True	Heterozygous	,Dominant	ATXN3, HP:0001939 (Abnormality of metabolism/homeostasis), HP:0032180 (Abnormal circulating metabolite concentration), HP:0003111 (Abnormal blood ion concentration), HP:0010929 (Abnormal blood cation concentration), HP:0010927 (Abnormal blood inorganic cation concentration), HP:0004921 (Abnormal magnesium concentration), HP:0002917 (Hypomagnesemia)
GNC71	CKDu_mag_detox_proox_antiox - GNC071_S1_ME_L001_R.tsv	,ATXN3	,Likely Pathogenic	14:92071011	-/CTGCTGCTGCTGCTGCTGCTGCTGCTGCTG,-/TGCTGCTGCTGCTGCTGCTGCTGCTGCTGCTGCTGCTGCTG	Heterozygous	,Dominant	ATXN3, HP:0001939 (Abnormality of metabolism/homeostasis), HP:0032180 (Abnormal circulating metabolite concentration), HP:0003111 (Abnormal blood ion concentration), HP:0010929 (Abnormal blood cation concentration), HP:0010927 (Abnormal blood inorganic cation concentration), HP:0004921 (Abnormal magnesium concentration), HP:0002917 (Hypomagnesemia)	ATXN3	,Likely Pathogenic	14:92071011|-/CTGCTGCTGCTGCTGCTGCTGCTGCTGCTG,-/TGCTGCTGCTGCTGCTGCTGCTGCTGCTGCTGCTGCTGCTG	True	Heterozygous	,Dominant	ATXN3, HP:0001939 (Abnormality of metabolism/homeostasis), HP:0032180 (Abnormal circulating metabolite concentration), HP:0003111 (Abnormal blood ion concentration), HP:0010929 (Abnormal blood cation concentration), HP:0010927 (Abnormal blood inorganic cation concentration), HP:0004921 (Abnormal magnesium concentration), HP:0002917 (Hypomagnesemia)
GNC71	CKDu_mag_detox_proox_antiox - GNC071_S1_ME_L001_R.tsv	ATXN3,	Likely Pathogenic,	14:92071011	-/TGCTGCTGCTGCTGCTGCTGCTGCTGCTGCTGCTGCTGCTG,-/CTGCTGCTGCTGCTGCTGCTGCTGCTGCTGCTGCTG	Heterozygous	Dominant,	ATXN3, HP:0001939 (Abnormality of metabolism/homeostasis), HP:0032180 (Abnormal circulating metabolite concentration), HP:0003111 (Abnormal blood ion concentration), HP:0010929 (Abnormal blood cation concentration), HP:0010927 (Abnormal blood inorganic cation concentration), HP:0004921 (Abnormal magnesium concentration), HP:0002917 (Hypomagnesemia)	ATXN3	Likely Pathogenic,	14:92071011|-/TGCTGCTGCTGCTGCTGCTGCTGCTGCTGCTGCTGCTGCTG,-/CTGCTGCTGCTGCTGCTGCTGCTGCTGCTGCTGCTG	True	Heterozygous	Dominant,	ATXN3, HP:0001939 (Abnormality of metabolism/homeostasis), HP:0032180 (Abnormal circulating metabolite concentration), HP:0003111 (Abnormal blood ion concentration), HP:0010929 (Abnormal blood cation concentration), HP:0010927 (Abnormal blood inorganic cation concentration), HP:0004921 (Abnormal magnesium concentration), HP:0002917 (Hypomagnesemia)
GNC71	CKDu_mag_detox_proox_antiox - GNC071_S1_ME_L001_R.tsv	,ATXN3	,Likely Pathogenic	14:92071011	-/CTGCTGCTGCTGCTGCTGCTGCTGCTGCTGCTGCTGCTGCTGCTG,-/TGCTGCTGCTGCTGCTGCTGCTGCTGCTGCTGCTGCTGCTG	Heterozygous	,Dominant	ATXN3, HP:0001939 (Abnormality of metabolism/homeostasis), HP:0032180 (Abnormal circulating metabolite concentration), HP:0003111 (Abnormal blood ion concentration), HP:0010929 (Abnormal blood cation concentration), HP:0010927 (Abnormal blood inorganic cation concentration), HP:0004921 (Abnormal magnesium concentration), HP:0002917 (Hypomagnesemia)	ATXN3	,Likely Pathogenic	14:92071011|-/CTGCTGCTGCTGCTGCTGCTGCTGCTGCTGCTGCTGCTGCTGCTG,-/TGCTGCTGCTGCTGCTGCTGCTGCTGCTGCTGCTGCTGCTG	True	Heterozygous	,Dominant	ATXN3, HP:0001939 (Abnormality of metabolism/homeostasis), HP:0032180 (Abnormal circulating metabolite concentration), HP:0003111 (Abnormal blood ion concentration), HP:0010929 (Abnormal blood cation concentration), HP:0010927 (Abnormal blood inorganic cation concentration), HP:0004921 (Abnormal magnesium concentration), HP:0002917 (Hypomagnesemia)
GNC71	CKDu_mag_detox_proox_antiox - GNC071_S1_ME_L001_R.tsv	ATXN3,ATXN3	Likely Pathogenic,VUS/Conflicting	14:92071011	-/TGCTGCTGCTGCTGCTGCTGCTGCTGCTGCTGCTGCTGCTG,-/CTGCTGCTGCTGCTGCTGCTGCTGCTGCTGCTGCTGCTGCTGCTGCTGCTG	Heterozygous	Dominant,Dominant	ATXN3, HP:0001939 (Abnormality of metabolism/homeostasis), HP:0032180 (Abnormal circulating metabolite concentration), HP:0003111 (Abnormal blood ion concentration), HP:0010929 (Abnormal blood cation concentration), HP:0010927 (Abnormal blood inorganic cation concentration), HP:0004921 (Abnormal magnesium concentration), HP:0002917 (Hypomagnesemia)	ATXN3	Likely Pathogenic,VUS/Conflicting	14:92071011|-/TGCTGCTGCTGCTGCTGCTGCTGCTGCTGCTGCTGCTGCTG,-/CTGCTGCTGCTGCTGCTGCTGCTGCTGCTGCTGCTGCTGCTGCTGCTGCTG	True	Heterozygous	Dominant,Dominant	ATXN3, HP:0001939 (Abnormality of metabolism/homeostasis), HP:0032180 (Abnormal circulating metabolite concentration), HP:0003111 (Abnormal blood ion concentration), HP:0010929 (Abnormal blood cation concentration), HP:0010927 (Abnormal blood inorganic cation concentration), HP:0004921 (Abnormal magnesium concentration), HP:0002917 (Hypomagnesemia)
GNC71	CKDu_mag_detox_proox_antiox - GNC071_S1_ME_L001_R.tsv	,ATXN3	,Likely Pathogenic	14:92071011	-/TGCTGCTGCTGCTG,-/TGCTGCTGCTGCTGCTGCTGCTGCTGCTGCTGCTGCTGCTG	Heterozygous	,Dominant	ATXN3, HP:0001939 (Abnormality of metabolism/homeostasis), HP:0032180 (Abnormal circulating metabolite concentration), HP:0003111 (Abnormal blood ion concentration), HP:0010929 (Abnormal blood cation concentration), HP:0010927 (Abnormal blood inorganic cation concentration), HP:0004921 (Abnormal magnesium concentration), HP:0002917 (Hypomagnesemia)	ATXN3	,Likely Pathogenic	14:92071011|-/TGCTGCTGCTGCTG,-/TGCTGCTGCTGCTGCTGCTGCTGCTGCTGCTGCTGCTGCTG	True	Heterozygous	,Dominant	ATXN3, HP:0001939 (Abnormality of metabolism/homeostasis), HP:0032180 (Abnormal circulating metabolite concentration), HP:0003111 (Abnormal blood ion concentration), HP:0010929 (Abnormal blood cation concentration), HP:0010927 (Abnormal blood inorganic cation concentration), HP:0004921 (Abnormal magnesium concentration), HP:0002917 (Hypomagnesemia)
GNC71	CKDu_mag_detox_proox_antiox - GNC071_S1_ME_L001_R.tsv	ATXN3,	Likely Pathogenic,	14:92071011	-/TGCTGCTGCTGCTGCTGCTGCTGCTGCTGCTGCTGCTGCTG,-/TGCTGCTGCTGCTGCTGCTG	Heterozygous	Dominant,	ATXN3, HP:0001939 (Abnormality of metabolism/homeostasis), HP:0032180 (Abnormal circulating metabolite concentration), HP:0003111 (Abnormal blood ion concentration), HP:0010929 (Abnormal blood cation concentration), HP:0010927 (Abnormal blood inorganic cation concentration), HP:0004921 (Abnormal magnesium concentration), HP:0002917 (Hypomagnesemia)	ATXN3	Likely Pathogenic,	14:92071011|-/TGCTGCTGCTGCTGCTGCTGCTGCTGCTGCTGCTGCTGCTG,-/TGCTGCTGCTGCTGCTGCTG	True	Heterozygous	Dominant,	ATXN3, HP:0001939 (Abnormality of metabolism/homeostasis), HP:0032180 (Abnormal circulating metabolite concentration), HP:0003111 (Abnormal blood ion concentration), HP:0010929 (Abnormal blood cation concentration), HP:0010927 (Abnormal blood inorganic cation concentration), HP:0004921 (Abnormal magnesium concentration), HP:0002917 (Hypomagnesemia)
GNC71	CKDu_mag_detox_proox_antiox - GNC071_S1_ME_L001_R.tsv	,ATXN3	,Likely Pathogenic	14:92071011	-/TGCTGCTGCTGCTGCTGCTGCTGCTGCTGCTGCTGCTG,-/TGCTGCTGCTGCTGCTGCTGCTGCTGCTGCTGCTGCTGCTG	Heterozygous	,Dominant	ATXN3, HP:0001939 (Abnormality of metabolism/homeostasis), HP:0032180 (Abnormal circulating metabolite concentration), HP:0003111 (Abnormal blood ion concentration), HP:0010929 (Abnormal blood cation concentration), HP:0010927 (Abnormal blood inorganic cation concentration), HP:0004921 (Abnormal magnesium concentration), HP:0002917 (Hypomagnesemia)	ATXN3	,Likely Pathogenic	14:92071011|-/TGCTGCTGCTGCTGCTGCTGCTGCTGCTGCTGCTGCTG,-/TGCTGCTGCTGCTGCTGCTGCTGCTGCTGCTGCTGCTGCTG	True	Heterozygous	,Dominant	ATXN3, HP:0001939 (Abnormality of metabolism/homeostasis), HP:0032180 (Abnormal circulating metabolite concentration), HP:0003111 (Abnormal blood ion concentration), HP:0010929 (Abnormal blood cation concentration), HP:0010927 (Abnormal blood inorganic cation concentration), HP:0004921 (Abnormal magnesium concentration), HP:0002917 (Hypomagnesemia)
GNC71	CKDu_mag_detox_proox_antiox - GNC071_S1_ME_L001_R.tsv	MCTP2	Likely Pathogenic	15:94340198	G/C	Heterozygous	Default (Recessive)	MCTP2, HP:0000002 (Abnormality of body height), HP:0001507 (Growth abnormality), HP:0000118 (Phenotypic abnormality), HP:0001939 (Abnormality of metabolism/homeostasis), HP:0032180 (Abnormal circulating metabolite concentration), HP:0003111 (Abnormal blood ion concentration), HP:0010929 (Abnormal blood cation concentration), HP:0010927 (Abnormal blood inorganic cation concentration), HP:0004921 (…	MCTP2	Likely Pathogenic	15:94340198|G/C	True	Heterozygous	Default (Recessive)	MCTP2, HP:0000002 (Abnormality of body height), HP:0001507 (Growth abnormality), HP:0000118 (Phenotypic abnormality), HP:0001939 (Abnormality of metabolism/homeostasis), HP:0032180 (Abnormal circulating metabolite concentration), HP:0003111 (Abnormal blood ion concentration), HP:0010929 (Abnormal blood cation concentration), HP:0010927 (Abnormal blood inorganic cation concentration), HP:0004921 (…
GNC72	CKDu_mag_detox_proox_antiox - GNC072_S2_ME_L001_R.tsv	FIP1L1	Likely Pathogenic	4:53453081	AG/-	Heterozygous	Default (Recessive)	FIP1L1, HP:0000790 (Hematuria), HP:0012614 (Abnormal urine cytology), HP:0003110 (Abnormality of urine homeostasis), HP:0001939 (Abnormality of metabolism/homeostasis), HP:0032180 (Abnormal circulating metabolite concentration), HP:0003111 (Abnormal blood ion concentration), HP:0010929 (Abnormal blood cation concentration), HP:0010927 (Abnormal blood inorganic cation concentration), HP:0004921 (A…	FIP1L1	Likely Pathogenic	4:53453081|AG/-	True	Heterozygous	Default (Recessive)	FIP1L1, HP:0000790 (Hematuria), HP:0012614 (Abnormal urine cytology), HP:0003110 (Abnormality of urine homeostasis), HP:0001939 (Abnormality of metabolism/homeostasis), HP:0032180 (Abnormal circulating metabolite concentration), HP:0003111 (Abnormal blood ion concentration), HP:0010929 (Abnormal blood cation concentration), HP:0010927 (Abnormal blood inorganic cation concentration), HP:0004921 (A…
GNC72	CKDu_mag_detox_proox_antiox - GNC072_S2_ME_L001_R.tsv	PNLDC1	Likely Pathogenic	6:159800248	CGTGGGCAGCA/-	Heterozygous	Recessive	PNLDC1, HP:0000025 (Functional abnormality of male internal genitalia), HP:0012874 (Abnormal male reproductive system physiology), HP:0000080 (Abnormality of reproductive system physiology), HP:0000078 (Abnormality of the genital system), HP:0000119 (Abnormality of the genitourinary system), HP:0000118 (Phenotypic abnormality), HP:0001939 (Abnormality of metabolism/homeostasis), HP:0032180 (Abnor…	PNLDC1	Likely Pathogenic	6:159800248|CGTGGGCAGCA/-	True	Heterozygous	Recessive	PNLDC1, HP:0000025 (Functional abnormality of male internal genitalia), HP:0012874 (Abnormal male reproductive system physiology), HP:0000080 (Abnormality of reproductive system physiology), HP:0000078 (Abnormality of the genital system), HP:0000119 (Abnormality of the genitourinary system), HP:0000118 (Phenotypic abnormality), HP:0001939 (Abnormality of metabolism/homeostasis), HP:0032180 (Abnor…
GNC72	CKDu_mag_detox_proox_antiox - GNC072_S2_ME_L001_R.tsv	LFNG	Likely Pathogenic	7:2513248	-/GATG	Heterozygous	Recessive	LFNG, HP:0000002 (Abnormality of body height), HP:0001507 (Growth abnormality), HP:0000118 (Phenotypic abnormality), HP:0001939 (Abnormality of metabolism/homeostasis), HP:0032180 (Abnormal circulating metabolite concentration), HP:0003111 (Abnormal blood ion concentration), HP:0010929 (Abnormal blood cation concentration), HP:0010927 (Abnormal blood inorganic cation concentration), HP:0004921 (A…	LFNG	Likely Pathogenic	7:2513248|-/GATG	True	Heterozygous	Recessive	LFNG, HP:0000002 (Abnormality of body height), HP:0001507 (Growth abnormality), HP:0000118 (Phenotypic abnormality), HP:0001939 (Abnormality of metabolism/homeostasis), HP:0032180 (Abnormal circulating metabolite concentration), HP:0003111 (Abnormal blood ion concentration), HP:0010929 (Abnormal blood cation concentration), HP:0010927 (Abnormal blood inorganic cation concentration), HP:0004921 (A…
GNC72	CKDu_mag_detox_proox_antiox - GNC072_S2_ME_L001_R.tsv	,LFNG	,Likely Pathogenic	7:2513248	GATG/-,GATG/GATGGATG	Heterozygous	,Recessive	LFNG, HP:0000002 (Abnormality of body height), HP:0001507 (Growth abnormality), HP:0000118 (Phenotypic abnormality), HP:0001939 (Abnormality of metabolism/homeostasis), HP:0032180 (Abnormal circulating metabolite concentration), HP:0003111 (Abnormal blood ion concentration), HP:0010929 (Abnormal blood cation concentration), HP:0010927 (Abnormal blood inorganic cation concentration), HP:0004921 (A…	LFNG	,Likely Pathogenic	7:2513248|GATG/-,GATG/GATGGATG	True	Heterozygous	,Recessive	LFNG, HP:0000002 (Abnormality of body height), HP:0001507 (Growth abnormality), HP:0000118 (Phenotypic abnormality), HP:0001939 (Abnormality of metabolism/homeostasis), HP:0032180 (Abnormal circulating metabolite concentration), HP:0003111 (Abnormal blood ion concentration), HP:0010929 (Abnormal blood cation concentration), HP:0010927 (Abnormal blood inorganic cation concentration), HP:0004921 (A…
GNC72	CKDu_mag_detox_proox_antiox - GNC072_S2_ME_L001_R.tsv	IGF1,LINC02456	Likely Pathogenic,VUS/Conflicting	12:102481776	T/-,T/-	Heterozygous	Recessive,Default (Recessive)	IGF1, HP:0002904 (Hyperbilirubinemia), HP:0033479 (Abnormal circulating bilirubin concentration), HP:0010995 (Abnormal circulating dicarboxylic acid concentration), HP:0004354 (Abnormal circulating carboxylic acid concentration), HP:0430071 (Abnormal circulating organic compound concentration), HP:0032180 (Abnormal circulating metabolite concentration), HP:0003111 (Abnormal blood ion concentratio…	LINC02456	Likely Pathogenic,VUS/Conflicting	12:102481776|T/-,T/-	True	Heterozygous	Recessive,Default (Recessive)	IGF1, HP:0002904 (Hyperbilirubinemia), HP:0033479 (Abnormal circulating bilirubin concentration), HP:0010995 (Abnormal circulating dicarboxylic acid concentration), HP:0004354 (Abnormal circulating carboxylic acid concentration), HP:0430071 (Abnormal circulating organic compound concentration), HP:0032180 (Abnormal circulating metabolite concentration), HP:0003111 (Abnormal blood ion concentratio…
GNC72	CKDu_mag_detox_proox_antiox - GNC072_S2_ME_L001_R.tsv	ATXN3	Likely Pathogenic	14:92071010	-/G	Homozygous Variant	Dominant	ATXN3, HP:0001939 (Abnormality of metabolism/homeostasis), HP:0032180 (Abnormal circulating metabolite concentration), HP:0003111 (Abnormal blood ion concentration), HP:0010929 (Abnormal blood cation concentration), HP:0010927 (Abnormal blood inorganic cation concentration), HP:0004921 (Abnormal magnesium concentration), HP:0002917 (Hypomagnesemia)	ATXN3	Likely Pathogenic	14:92071010|-/G	True	Homozygous Variant	Dominant	ATXN3, HP:0001939 (Abnormality of metabolism/homeostasis), HP:0032180 (Abnormal circulating metabolite concentration), HP:0003111 (Abnormal blood ion concentration), HP:0010929 (Abnormal blood cation concentration), HP:0010927 (Abnormal blood inorganic cation concentration), HP:0004921 (Abnormal magnesium concentration), HP:0002917 (Hypomagnesemia)
GNC72	CKDu_mag_detox_proox_antiox - GNC072_S2_ME_L001_R.tsv	ATXN3	Likely Pathogenic	14:92071011	-/TGCTGCTGCTGCTGCTG	Heterozygous	Dominant	ATXN3, HP:0001939 (Abnormality of metabolism/homeostasis), HP:0032180 (Abnormal circulating metabolite concentration), HP:0003111 (Abnormal blood ion concentration), HP:0010929 (Abnormal blood cation concentration), HP:0010927 (Abnormal blood inorganic cation concentration), HP:0004921 (Abnormal magnesium concentration), HP:0002917 (Hypomagnesemia)	ATXN3	Likely Pathogenic	14:92071011|-/TGCTGCTGCTGCTGCTG	True	Heterozygous	Dominant	ATXN3, HP:0001939 (Abnormality of metabolism/homeostasis), HP:0032180 (Abnormal circulating metabolite concentration), HP:0003111 (Abnormal blood ion concentration), HP:0010929 (Abnormal blood cation concentration), HP:0010927 (Abnormal blood inorganic cation concentration), HP:0004921 (Abnormal magnesium concentration), HP:0002917 (Hypomagnesemia)
GNC72	CKDu_mag_detox_proox_antiox - GNC072_S2_ME_L001_R.tsv	ATXN3	Likely Pathogenic	14:92071011	-/TGCTGCTGCTGCTGCTGCTGCTGCTGCTGCTGCTGCTG	Heterozygous	Dominant	ATXN3, HP:0001939 (Abnormality of metabolism/homeostasis), HP:0032180 (Abnormal circulating metabolite concentration), HP:0003111 (Abnormal blood ion concentration), HP:0010929 (Abnormal blood cation concentration), HP:0010927 (Abnormal blood inorganic cation concentration), HP:0004921 (Abnormal magnesium concentration), HP:0002917 (Hypomagnesemia)	ATXN3	Likely Pathogenic	14:92071011|-/TGCTGCTGCTGCTGCTGCTGCTGCTGCTGCTGCTGCTG	True	Heterozygous	Dominant	ATXN3, HP:0001939 (Abnormality of metabolism/homeostasis), HP:0032180 (Abnormal circulating metabolite concentration), HP:0003111 (Abnormal blood ion concentration), HP:0010929 (Abnormal blood cation concentration), HP:0010927 (Abnormal blood inorganic cation concentration), HP:0004921 (Abnormal magnesium concentration), HP:0002917 (Hypomagnesemia)
GNC72	CKDu_mag_detox_proox_antiox - GNC072_S2_ME_L001_R.tsv	,ATXN3	,Likely Pathogenic	14:92071011	-/CTGCTGCTGCTGCTGCTGCTG,-/TGCTGCTGCTGCTGCTGCTGCTGCTGCTGCTGCTGCTG	Heterozygous	,Dominant	ATXN3, HP:0001939 (Abnormality of metabolism/homeostasis), HP:0032180 (Abnormal circulating metabolite concentration), HP:0003111 (Abnormal blood ion concentration), HP:0010929 (Abnormal blood cation concentration), HP:0010927 (Abnormal blood inorganic cation concentration), HP:0004921 (Abnormal magnesium concentration), HP:0002917 (Hypomagnesemia)	ATXN3	,Likely Pathogenic	14:92071011|-/CTGCTGCTGCTGCTGCTGCTG,-/TGCTGCTGCTGCTGCTGCTGCTGCTGCTGCTGCTGCTG	True	Heterozygous	,Dominant	ATXN3, HP:0001939 (Abnormality of metabolism/homeostasis), HP:0032180 (Abnormal circulating metabolite concentration), HP:0003111 (Abnormal blood ion concentration), HP:0010929 (Abnormal blood cation concentration), HP:0010927 (Abnormal blood inorganic cation concentration), HP:0004921 (Abnormal magnesium concentration), HP:0002917 (Hypomagnesemia)
GNC72	CKDu_mag_detox_proox_antiox - GNC072_S2_ME_L001_R.tsv	,ATXN3	,Likely Pathogenic	14:92071011	-/CTGCTGCTGCTGCTGCTGCTGCTGCTG,-/TGCTGCTGCTGCTGCTG	Heterozygous	,Dominant	ATXN3, HP:0001939 (Abnormality of metabolism/homeostasis), HP:0032180 (Abnormal circulating metabolite concentration), HP:0003111 (Abnormal blood ion concentration), HP:0010929 (Abnormal blood cation concentration), HP:0010927 (Abnormal blood inorganic cation concentration), HP:0004921 (Abnormal magnesium concentration), HP:0002917 (Hypomagnesemia)	ATXN3	,Likely Pathogenic	14:92071011|-/CTGCTGCTGCTGCTGCTGCTGCTGCTG,-/TGCTGCTGCTGCTGCTG	True	Heterozygous	,Dominant	ATXN3, HP:0001939 (Abnormality of metabolism/homeostasis), HP:0032180 (Abnormal circulating metabolite concentration), HP:0003111 (Abnormal blood ion concentration), HP:0010929 (Abnormal blood cation concentration), HP:0010927 (Abnormal blood inorganic cation concentration), HP:0004921 (Abnormal magnesium concentration), HP:0002917 (Hypomagnesemia)
GNC72	CKDu_mag_detox_proox_antiox - GNC072_S2_ME_L001_R.tsv	,ATXN3	,Likely Pathogenic	14:92071011	-/CTGCTGCTGCTGCTGCTGCTGCTGCTG,-/TGCTGCTGCTGCTGCTGCTGCTGCTGCTGCTGCTGCTG	Heterozygous	,Dominant	ATXN3, HP:0001939 (Abnormality of metabolism/homeostasis), HP:0032180 (Abnormal circulating metabolite concentration), HP:0003111 (Abnormal blood ion concentration), HP:0010929 (Abnormal blood cation concentration), HP:0010927 (Abnormal blood inorganic cation concentration), HP:0004921 (Abnormal magnesium concentration), HP:0002917 (Hypomagnesemia)	ATXN3	,Likely Pathogenic	14:92071011|-/CTGCTGCTGCTGCTGCTGCTGCTGCTG,-/TGCTGCTGCTGCTGCTGCTGCTGCTGCTGCTGCTGCTG	True	Heterozygous	,Dominant	ATXN3, HP:0001939 (Abnormality of metabolism/homeostasis), HP:0032180 (Abnormal circulating metabolite concentration), HP:0003111 (Abnormal blood ion concentration), HP:0010929 (Abnormal blood cation concentration), HP:0010927 (Abnormal blood inorganic cation concentration), HP:0004921 (Abnormal magnesium concentration), HP:0002917 (Hypomagnesemia)
GNC72	CKDu_mag_detox_proox_antiox - GNC072_S2_ME_L001_R.tsv	ATXN3,	Likely Pathogenic,	14:92071011	-/TGCTGCTGCTGCTGCTGCTGCTGCTGCTGCTGCTGCTG,-/CTGCTGCTGCTGCTGCTGCTGCTGCTGCTGCTGCTGCTG	Heterozygous	Dominant,	ATXN3, HP:0001939 (Abnormality of metabolism/homeostasis), HP:0032180 (Abnormal circulating metabolite concentration), HP:0003111 (Abnormal blood ion concentration), HP:0010929 (Abnormal blood cation concentration), HP:0010927 (Abnormal blood inorganic cation concentration), HP:0004921 (Abnormal magnesium concentration), HP:0002917 (Hypomagnesemia)	ATXN3	Likely Pathogenic,	14:92071011|-/TGCTGCTGCTGCTGCTGCTGCTGCTGCTGCTGCTGCTG,-/CTGCTGCTGCTGCTGCTGCTGCTGCTGCTGCTGCTGCTG	True	Heterozygous	Dominant,	ATXN3, HP:0001939 (Abnormality of metabolism/homeostasis), HP:0032180 (Abnormal circulating metabolite concentration), HP:0003111 (Abnormal blood ion concentration), HP:0010929 (Abnormal blood cation concentration), HP:0010927 (Abnormal blood inorganic cation concentration), HP:0004921 (Abnormal magnesium concentration), HP:0002917 (Hypomagnesemia)
GNC72	CKDu_mag_detox_proox_antiox - GNC072_S2_ME_L001_R.tsv	ATXN3,	Likely Pathogenic,	14:92071011	-/TGCTGCTGCTGCTGCTG,-/TGCTGCTGCTGCTG	Heterozygous	Dominant,	ATXN3, HP:0001939 (Abnormality of metabolism/homeostasis), HP:0032180 (Abnormal circulating metabolite concentration), HP:0003111 (Abnormal blood ion concentration), HP:0010929 (Abnormal blood cation concentration), HP:0010927 (Abnormal blood inorganic cation concentration), HP:0004921 (Abnormal magnesium concentration), HP:0002917 (Hypomagnesemia)	ATXN3	Likely Pathogenic,	14:92071011|-/TGCTGCTGCTGCTGCTG,-/TGCTGCTGCTGCTG	True	Heterozygous	Dominant,	ATXN3, HP:0001939 (Abnormality of metabolism/homeostasis), HP:0032180 (Abnormal circulating metabolite concentration), HP:0003111 (Abnormal blood ion concentration), HP:0010929 (Abnormal blood cation concentration), HP:0010927 (Abnormal blood inorganic cation concentration), HP:0004921 (Abnormal magnesium concentration), HP:0002917 (Hypomagnesemia)
GNC72	CKDu_mag_detox_proox_antiox - GNC072_S2_ME_L001_R.tsv	ATXN3,ATXN3	Likely Pathogenic,Likely Pathogenic	14:92071011	-/TGCTGCTGCTGCTGCTGCTGCTGCTGCTGCTGCTGCTG,-/TGCTGCTGCTGCTGCTG	Heterozygous	Dominant,Dominant	ATXN3, HP:0001939 (Abnormality of metabolism/homeostasis), HP:0032180 (Abnormal circulating metabolite concentration), HP:0003111 (Abnormal blood ion concentration), HP:0010929 (Abnormal blood cation concentration), HP:0010927 (Abnormal blood inorganic cation concentration), HP:0004921 (Abnormal magnesium concentration), HP:0002917 (Hypomagnesemia)	ATXN3	Likely Pathogenic,Likely Pathogenic	14:92071011|-/TGCTGCTGCTGCTGCTGCTGCTGCTGCTGCTGCTGCTG,-/TGCTGCTGCTGCTGCTG	True	Heterozygous	Dominant,Dominant	ATXN3, HP:0001939 (Abnormality of metabolism/homeostasis), HP:0032180 (Abnormal circulating metabolite concentration), HP:0003111 (Abnormal blood ion concentration), HP:0010929 (Abnormal blood cation concentration), HP:0010927 (Abnormal blood inorganic cation concentration), HP:0004921 (Abnormal magnesium concentration), HP:0002917 (Hypomagnesemia)
GNC72	CKDu_mag_detox_proox_antiox - GNC072_S2_ME_L001_R.tsv	ATXN3,	Likely Pathogenic,	14:92071011	-/TGCTGCTGCTGCTGCTGCTGCTGCTGCTGCTGCTGCTG,-/TGCTGCTGCTGCTGCTGCTGCTGCTGCTGCTGCTGCTGCTG	Heterozygous	Dominant,	ATXN3, HP:0001939 (Abnormality of metabolism/homeostasis), HP:0032180 (Abnormal circulating metabolite concentration), HP:0003111 (Abnormal blood ion concentration), HP:0010929 (Abnormal blood cation concentration), HP:0010927 (Abnormal blood inorganic cation concentration), HP:0004921 (Abnormal magnesium concentration), HP:0002917 (Hypomagnesemia)	ATXN3	Likely Pathogenic,	14:92071011|-/TGCTGCTGCTGCTGCTGCTGCTGCTGCTGCTGCTGCTG,-/TGCTGCTGCTGCTGCTGCTGCTGCTGCTGCTGCTGCTGCTG	True	Heterozygous	Dominant,	ATXN3, HP:0001939 (Abnormality of metabolism/homeostasis), HP:0032180 (Abnormal circulating metabolite concentration), HP:0003111 (Abnormal blood ion concentration), HP:0010929 (Abnormal blood cation concentration), HP:0010927 (Abnormal blood inorganic cation concentration), HP:0004921 (Abnormal magnesium concentration), HP:0002917 (Hypomagnesemia)
GNC72	CKDu_mag_detox_proox_antiox - GNC072_S2_ME_L001_R.tsv	IFT140	Likely Pathogenic	16:1526629	AGCTGCGTGGCCAGCACGG/-	Heterozygous	Recessive	IFT140, HP:0002157 (Azotemia), HP:0004364 (Abnormal circulating nitrogen compound concentration), HP:0430071 (Abnormal circulating organic compound concentration), HP:0032180 (Abnormal circulating metabolite concentration), HP:0003111 (Abnormal blood ion concentration), HP:0010929 (Abnormal blood cation concentration), HP:0010927 (Abnormal blood inorganic cation concentration), HP:0004921 (Abnorm…	IFT140	Likely Pathogenic	16:1526629|AGCTGCGTGGCCAGCACGG/-	True	Heterozygous	Recessive	IFT140, HP:0002157 (Azotemia), HP:0004364 (Abnormal circulating nitrogen compound concentration), HP:0430071 (Abnormal circulating organic compound concentration), HP:0032180 (Abnormal circulating metabolite concentration), HP:0003111 (Abnormal blood ion concentration), HP:0010929 (Abnormal blood cation concentration), HP:0010927 (Abnormal blood inorganic cation concentration), HP:0004921 (Abnorm…
GNC73	CKDu_mag_detox_proox_antiox - GNC073_S3_ME_L001_R.tsv	PNLDC1	Likely Pathogenic	6:159800248	CGTGGGCAGCA/-	Heterozygous	Recessive	PNLDC1, HP:0000025 (Functional abnormality of male internal genitalia), HP:0012874 (Abnormal male reproductive system physiology), HP:0000080 (Abnormality of reproductive system physiology), HP:0000078 (Abnormality of the genital system), HP:0000119 (Abnormality of the genitourinary system), HP:0000118 (Phenotypic abnormality), HP:0001939 (Abnormality of metabolism/homeostasis), HP:0032180 (Abnor…	PNLDC1	Likely Pathogenic	6:159800248|CGTGGGCAGCA/-	True	Heterozygous	Recessive	PNLDC1, HP:0000025 (Functional abnormality of male internal genitalia), HP:0012874 (Abnormal male reproductive system physiology), HP:0000080 (Abnormality of reproductive system physiology), HP:0000078 (Abnormality of the genital system), HP:0000119 (Abnormality of the genitourinary system), HP:0000118 (Phenotypic abnormality), HP:0001939 (Abnormality of metabolism/homeostasis), HP:0032180 (Abnor…
GNC73	CKDu_mag_detox_proox_antiox - GNC073_S3_ME_L001_R.tsv	KMT2C	Likely Pathogenic	7:152177063	T/-	Heterozygous	Dominant	KMT2C, HP:0000002 (Abnormality of body height), HP:0001507 (Growth abnormality), HP:0000118 (Phenotypic abnormality), HP:0001939 (Abnormality of metabolism/homeostasis), HP:0032180 (Abnormal circulating metabolite concentration), HP:0003111 (Abnormal blood ion concentration), HP:0010929 (Abnormal blood cation concentration), HP:0010927 (Abnormal blood inorganic cation concentration), HP:0004921 (…	KMT2C	Likely Pathogenic	7:152177063|T/-	True	Heterozygous	Dominant	KMT2C, HP:0000002 (Abnormality of body height), HP:0001507 (Growth abnormality), HP:0000118 (Phenotypic abnormality), HP:0001939 (Abnormality of metabolism/homeostasis), HP:0032180 (Abnormal circulating metabolite concentration), HP:0003111 (Abnormal blood ion concentration), HP:0010929 (Abnormal blood cation concentration), HP:0010927 (Abnormal blood inorganic cation concentration), HP:0004921 (…
GNC73	CKDu_mag_detox_proox_antiox - GNC073_S3_ME_L001_R.tsv	ATXN2	Likely Pathogenic	12:111598975	C/-	Heterozygous	Dominant	ATXN2, HP:0000009 (Functional abnormality of the bladder), HP:0000014 (Abnormality of the bladder), HP:0010936 (Abnormality of the lower urinary tract), HP:0000079 (Abnormality of the urinary system), HP:0000119 (Abnormality of the genitourinary system), HP:0000118 (Phenotypic abnormality), HP:0001939 (Abnormality of metabolism/homeostasis), HP:0032180 (Abnormal circulating metabolite concentrati…	ATXN2	Likely Pathogenic	12:111598975|C/-	True	Heterozygous	Dominant	ATXN2, HP:0000009 (Functional abnormality of the bladder), HP:0000014 (Abnormality of the bladder), HP:0010936 (Abnormality of the lower urinary tract), HP:0000079 (Abnormality of the urinary system), HP:0000119 (Abnormality of the genitourinary system), HP:0000118 (Phenotypic abnormality), HP:0001939 (Abnormality of metabolism/homeostasis), HP:0032180 (Abnormal circulating metabolite concentrati…
GNC73	CKDu_mag_detox_proox_antiox - GNC073_S3_ME_L001_R.tsv	ATXN2	Likely Pathogenic	12:111598977	GTTGC/-	Heterozygous	Dominant	ATXN2, HP:0000009 (Functional abnormality of the bladder), HP:0000014 (Abnormality of the bladder), HP:0010936 (Abnormality of the lower urinary tract), HP:0000079 (Abnormality of the urinary system), HP:0000119 (Abnormality of the genitourinary system), HP:0000118 (Phenotypic abnormality), HP:0001939 (Abnormality of metabolism/homeostasis), HP:0032180 (Abnormal circulating metabolite concentrati…	ATXN2	Likely Pathogenic	12:111598977|GTTGC/-	True	Heterozygous	Dominant	ATXN2, HP:0000009 (Functional abnormality of the bladder), HP:0000014 (Abnormality of the bladder), HP:0010936 (Abnormality of the lower urinary tract), HP:0000079 (Abnormality of the urinary system), HP:0000119 (Abnormality of the genitourinary system), HP:0000118 (Phenotypic abnormality), HP:0001939 (Abnormality of metabolism/homeostasis), HP:0032180 (Abnormal circulating metabolite concentrati…
GNC73	CKDu_mag_detox_proox_antiox - GNC073_S3_ME_L001_R.tsv	ATXN3	Likely Pathogenic	14:92071010	-/G	Heterozygous	Dominant	ATXN3, HP:0001939 (Abnormality of metabolism/homeostasis), HP:0032180 (Abnormal circulating metabolite concentration), HP:0003111 (Abnormal blood ion concentration), HP:0010929 (Abnormal blood cation concentration), HP:0010927 (Abnormal blood inorganic cation concentration), HP:0004921 (Abnormal magnesium concentration), HP:0002917 (Hypomagnesemia)	ATXN3	Likely Pathogenic	14:92071010|-/G	True	Heterozygous	Dominant	ATXN3, HP:0001939 (Abnormality of metabolism/homeostasis), HP:0032180 (Abnormal circulating metabolite concentration), HP:0003111 (Abnormal blood ion concentration), HP:0010929 (Abnormal blood cation concentration), HP:0010927 (Abnormal blood inorganic cation concentration), HP:0004921 (Abnormal magnesium concentration), HP:0002917 (Hypomagnesemia)
GNC73	CKDu_mag_detox_proox_antiox - GNC073_S3_ME_L001_R.tsv	ATXN3	Likely Pathogenic	14:92071011	-/TGCTGCTGCTGCTGCTGCTGCTGCTGCTGCTGCTGCTG	Heterozygous	Dominant	ATXN3, HP:0001939 (Abnormality of metabolism/homeostasis), HP:0032180 (Abnormal circulating metabolite concentration), HP:0003111 (Abnormal blood ion concentration), HP:0010929 (Abnormal blood cation concentration), HP:0010927 (Abnormal blood inorganic cation concentration), HP:0004921 (Abnormal magnesium concentration), HP:0002917 (Hypomagnesemia)	ATXN3	Likely Pathogenic	14:92071011|-/TGCTGCTGCTGCTGCTGCTGCTGCTGCTGCTGCTGCTG	True	Heterozygous	Dominant	ATXN3, HP:0001939 (Abnormality of metabolism/homeostasis), HP:0032180 (Abnormal circulating metabolite concentration), HP:0003111 (Abnormal blood ion concentration), HP:0010929 (Abnormal blood cation concentration), HP:0010927 (Abnormal blood inorganic cation concentration), HP:0004921 (Abnormal magnesium concentration), HP:0002917 (Hypomagnesemia)
GNC73	CKDu_mag_detox_proox_antiox - GNC073_S3_ME_L001_R.tsv	,ATXN3	,Likely Pathogenic	14:92071011	-/CTGCTGCTGCTGCTGCTGCTG,-/TGCTGCTGCTGCTGCTGCTGCTGCTGCTGCTGCTGCTG	Heterozygous	,Dominant	ATXN3, HP:0001939 (Abnormality of metabolism/homeostasis), HP:0032180 (Abnormal circulating metabolite concentration), HP:0003111 (Abnormal blood ion concentration), HP:0010929 (Abnormal blood cation concentration), HP:0010927 (Abnormal blood inorganic cation concentration), HP:0004921 (Abnormal magnesium concentration), HP:0002917 (Hypomagnesemia)	ATXN3	,Likely Pathogenic	14:92071011|-/CTGCTGCTGCTGCTGCTGCTG,-/TGCTGCTGCTGCTGCTGCTGCTGCTGCTGCTGCTGCTG	True	Heterozygous	,Dominant	ATXN3, HP:0001939 (Abnormality of metabolism/homeostasis), HP:0032180 (Abnormal circulating metabolite concentration), HP:0003111 (Abnormal blood ion concentration), HP:0010929 (Abnormal blood cation concentration), HP:0010927 (Abnormal blood inorganic cation concentration), HP:0004921 (Abnormal magnesium concentration), HP:0002917 (Hypomagnesemia)
GNC73	CKDu_mag_detox_proox_antiox - GNC073_S3_ME_L001_R.tsv	,ATXN3	,Likely Pathogenic	14:92071011	-/CTGCTGCTGCTGCTGCTGCTGCTGCTG,-/TGCTGCTGCTGCTGCTGCTGCTGCTGCTGCTGCTGCTG	Heterozygous	,Dominant	ATXN3, HP:0001939 (Abnormality of metabolism/homeostasis), HP:0032180 (Abnormal circulating metabolite concentration), HP:0003111 (Abnormal blood ion concentration), HP:0010929 (Abnormal blood cation concentration), HP:0010927 (Abnormal blood inorganic cation concentration), HP:0004921 (Abnormal magnesium concentration), HP:0002917 (Hypomagnesemia)	ATXN3	,Likely Pathogenic	14:92071011|-/CTGCTGCTGCTGCTGCTGCTGCTGCTG,-/TGCTGCTGCTGCTGCTGCTGCTGCTGCTGCTGCTGCTG	True	Heterozygous	,Dominant	ATXN3, HP:0001939 (Abnormality of metabolism/homeostasis), HP:0032180 (Abnormal circulating metabolite concentration), HP:0003111 (Abnormal blood ion concentration), HP:0010929 (Abnormal blood cation concentration), HP:0010927 (Abnormal blood inorganic cation concentration), HP:0004921 (Abnormal magnesium concentration), HP:0002917 (Hypomagnesemia)
GNC73	CKDu_mag_detox_proox_antiox - GNC073_S3_ME_L001_R.tsv	ATXN3,	Likely Pathogenic,	14:92071011	-/TGCTGCTGCTGCTGCTGCTGCTGCTGCTGCTGCTGCTG,-/CTGCTGCTGCTGCTGCTGCTGCTGCTGCTGCTGCTGCTG	Heterozygous	Dominant,	ATXN3, HP:0001939 (Abnormality of metabolism/homeostasis), HP:0032180 (Abnormal circulating metabolite concentration), HP:0003111 (Abnormal blood ion concentration), HP:0010929 (Abnormal blood cation concentration), HP:0010927 (Abnormal blood inorganic cation concentration), HP:0004921 (Abnormal magnesium concentration), HP:0002917 (Hypomagnesemia)	ATXN3	Likely Pathogenic,	14:92071011|-/TGCTGCTGCTGCTGCTGCTGCTGCTGCTGCTGCTGCTG,-/CTGCTGCTGCTGCTGCTGCTGCTGCTGCTGCTGCTGCTG	True	Heterozygous	Dominant,	ATXN3, HP:0001939 (Abnormality of metabolism/homeostasis), HP:0032180 (Abnormal circulating metabolite concentration), HP:0003111 (Abnormal blood ion concentration), HP:0010929 (Abnormal blood cation concentration), HP:0010927 (Abnormal blood inorganic cation concentration), HP:0004921 (Abnormal magnesium concentration), HP:0002917 (Hypomagnesemia)
GNC73	CKDu_mag_detox_proox_antiox - GNC073_S3_ME_L001_R.tsv	ATXN3,	Likely Pathogenic,	14:92071011	-/TGCTGCTGCTGCTGCTGCTGCTGCTGCTGCTGCTGCTG,-/TGCTGCTGCTGCTGCTG	Heterozygous	Dominant,	ATXN3, HP:0001939 (Abnormality of metabolism/homeostasis), HP:0032180 (Abnormal circulating metabolite concentration), HP:0003111 (Abnormal blood ion concentration), HP:0010929 (Abnormal blood cation concentration), HP:0010927 (Abnormal blood inorganic cation concentration), HP:0004921 (Abnormal magnesium concentration), HP:0002917 (Hypomagnesemia)	ATXN3	Likely Pathogenic,	14:92071011|-/TGCTGCTGCTGCTGCTGCTGCTGCTGCTGCTGCTGCTG,-/TGCTGCTGCTGCTGCTG	True	Heterozygous	Dominant,	ATXN3, HP:0001939 (Abnormality of metabolism/homeostasis), HP:0032180 (Abnormal circulating metabolite concentration), HP:0003111 (Abnormal blood ion concentration), HP:0010929 (Abnormal blood cation concentration), HP:0010927 (Abnormal blood inorganic cation concentration), HP:0004921 (Abnormal magnesium concentration), HP:0002917 (Hypomagnesemia)
GNC73	CKDu_mag_detox_proox_antiox - GNC073_S3_ME_L001_R.tsv	ATXN3,	Likely Pathogenic,	14:92071011	-/TGCTGCTGCTGCTGCTGCTGCTGCTGCTGCTGCTGCTG,-/TGCTGCTGCTGCTGCTGCTGCTGCTGCTGCTGCTGCTGCTG	Heterozygous	Dominant,	ATXN3, HP:0001939 (Abnormality of metabolism/homeostasis), HP:0032180 (Abnormal circulating metabolite concentration), HP:0003111 (Abnormal blood ion concentration), HP:0010929 (Abnormal blood cation concentration), HP:0010927 (Abnormal blood inorganic cation concentration), HP:0004921 (Abnormal magnesium concentration), HP:0002917 (Hypomagnesemia)	ATXN3	Likely Pathogenic,	14:92071011|-/TGCTGCTGCTGCTGCTGCTGCTGCTGCTGCTGCTGCTG,-/TGCTGCTGCTGCTGCTGCTGCTGCTGCTGCTGCTGCTGCTG	True	Heterozygous	Dominant,	ATXN3, HP:0001939 (Abnormality of metabolism/homeostasis), HP:0032180 (Abnormal circulating metabolite concentration), HP:0003111 (Abnormal blood ion concentration), HP:0010929 (Abnormal blood cation concentration), HP:0010927 (Abnormal blood inorganic cation concentration), HP:0004921 (Abnormal magnesium concentration), HP:0002917 (Hypomagnesemia)
GNC75	CKDu_mag_detox_proox_antiox - GNC075_S4_ME_L001_R.tsv	BCL10	Pathogenic	1:85270828	T/-	Heterozygous	Recessive	BCL10, HP:0006254 (Elevated circulating alpha-fetoprotein concentration), HP:0045056 (Abnormal circulating alpha-fetoprotein concentration), HP:0010876 (Abnormal circulating protein concentration), HP:0032180 (Abnormal circulating metabolite concentration), HP:0003111 (Abnormal blood ion concentration), HP:0010929 (Abnormal blood cation concentration), HP:0010927 (Abnormal blood inorganic cation …	BCL10	Pathogenic	1:85270828|T/-	True	Heterozygous	Recessive	BCL10, HP:0006254 (Elevated circulating alpha-fetoprotein concentration), HP:0045056 (Abnormal circulating alpha-fetoprotein concentration), HP:0010876 (Abnormal circulating protein concentration), HP:0032180 (Abnormal circulating metabolite concentration), HP:0003111 (Abnormal blood ion concentration), HP:0010929 (Abnormal blood cation concentration), HP:0010927 (Abnormal blood inorganic cation …
GNC75	CKDu_mag_detox_proox_antiox - GNC075_S4_ME_L001_R.tsv	CCDC141	Likely Pathogenic	2:179047283	C/T	Heterozygous	Default (Recessive)	CCDC141, HP:0000008 (Abnormal morphology of female internal genitalia), HP:0010460 (Abnormality of the female genitalia), HP:0012243 (Abnormal reproductive system morphology), HP:0000078 (Abnormality of the genital system), HP:0000119 (Abnormality of the genitourinary system), HP:0000118 (Phenotypic abnormality), HP:0001939 (Abnormality of metabolism/homeostasis), HP:0032180 (Abnormal circulating…	CCDC141	Likely Pathogenic	2:179047283|C/T	True	Heterozygous	Default (Recessive)	CCDC141, HP:0000008 (Abnormal morphology of female internal genitalia), HP:0010460 (Abnormality of the female genitalia), HP:0012243 (Abnormal reproductive system morphology), HP:0000078 (Abnormality of the genital system), HP:0000119 (Abnormality of the genitourinary system), HP:0000118 (Phenotypic abnormality), HP:0001939 (Abnormality of metabolism/homeostasis), HP:0032180 (Abnormal circulating…
GNC75	CKDu_mag_detox_proox_antiox - GNC075_S4_ME_L001_R.tsv	TBP	Likely Pathogenic	6:170561967	GCAGCAGCAGCAGCAGCAG/-	Heterozygous	Dominant	TBP, HP:0000009 (Functional abnormality of the bladder), HP:0000014 (Abnormality of the bladder), HP:0010936 (Abnormality of the lower urinary tract), HP:0000079 (Abnormality of the urinary system), HP:0000119 (Abnormality of the genitourinary system), HP:0000118 (Phenotypic abnormality), HP:0001939 (Abnormality of metabolism/homeostasis), HP:0032180 (Abnormal circulating metabolite concentration…	TBP	Likely Pathogenic	6:170561967|GCAGCAGCAGCAGCAGCAG/-	True	Heterozygous	Dominant	TBP, HP:0000009 (Functional abnormality of the bladder), HP:0000014 (Abnormality of the bladder), HP:0010936 (Abnormality of the lower urinary tract), HP:0000079 (Abnormality of the urinary system), HP:0000119 (Abnormality of the genitourinary system), HP:0000118 (Phenotypic abnormality), HP:0001939 (Abnormality of metabolism/homeostasis), HP:0032180 (Abnormal circulating metabolite concentration…
GNC75	CKDu_mag_detox_proox_antiox - GNC075_S4_ME_L001_R.tsv	LFNG	Likely Pathogenic	7:2513248	-/GATG	Heterozygous	Recessive	LFNG, HP:0000002 (Abnormality of body height), HP:0001507 (Growth abnormality), HP:0000118 (Phenotypic abnormality), HP:0001939 (Abnormality of metabolism/homeostasis), HP:0032180 (Abnormal circulating metabolite concentration), HP:0003111 (Abnormal blood ion concentration), HP:0010929 (Abnormal blood cation concentration), HP:0010927 (Abnormal blood inorganic cation concentration), HP:0004921 (A…	LFNG	Likely Pathogenic	7:2513248|-/GATG	True	Heterozygous	Recessive	LFNG, HP:0000002 (Abnormality of body height), HP:0001507 (Growth abnormality), HP:0000118 (Phenotypic abnormality), HP:0001939 (Abnormality of metabolism/homeostasis), HP:0032180 (Abnormal circulating metabolite concentration), HP:0003111 (Abnormal blood ion concentration), HP:0010929 (Abnormal blood cation concentration), HP:0010927 (Abnormal blood inorganic cation concentration), HP:0004921 (A…
GNC75	CKDu_mag_detox_proox_antiox - GNC075_S4_ME_L001_R.tsv	,LFNG	,Likely Pathogenic	7:2513248	GATG/-,GATG/GATGGATG	Heterozygous	,Recessive	LFNG, HP:0000002 (Abnormality of body height), HP:0001507 (Growth abnormality), HP:0000118 (Phenotypic abnormality), HP:0001939 (Abnormality of metabolism/homeostasis), HP:0032180 (Abnormal circulating metabolite concentration), HP:0003111 (Abnormal blood ion concentration), HP:0010929 (Abnormal blood cation concentration), HP:0010927 (Abnormal blood inorganic cation concentration), HP:0004921 (A…	LFNG	,Likely Pathogenic	7:2513248|GATG/-,GATG/GATGGATG	True	Heterozygous	,Recessive	LFNG, HP:0000002 (Abnormality of body height), HP:0001507 (Growth abnormality), HP:0000118 (Phenotypic abnormality), HP:0001939 (Abnormality of metabolism/homeostasis), HP:0032180 (Abnormal circulating metabolite concentration), HP:0003111 (Abnormal blood ion concentration), HP:0010929 (Abnormal blood cation concentration), HP:0010927 (Abnormal blood inorganic cation concentration), HP:0004921 (A…
GNC75	CKDu_mag_detox_proox_antiox - GNC075_S4_ME_L001_R.tsv	DNAH10	Likely Pathogenic	12:123933406	C/T	Heterozygous	Recessive	DNAH10, HP:0000025 (Functional abnormality of male internal genitalia), HP:0012874 (Abnormal male reproductive system physiology), HP:0000080 (Abnormality of reproductive system physiology), HP:0000078 (Abnormality of the genital system), HP:0000119 (Abnormality of the genitourinary system), HP:0000118 (Phenotypic abnormality), HP:0001939 (Abnormality of metabolism/homeostasis), HP:0032180 (Abnor…	DNAH10	Likely Pathogenic	12:123933406|C/T	True	Heterozygous	Recessive	DNAH10, HP:0000025 (Functional abnormality of male internal genitalia), HP:0012874 (Abnormal male reproductive system physiology), HP:0000080 (Abnormality of reproductive system physiology), HP:0000078 (Abnormality of the genital system), HP:0000119 (Abnormality of the genitourinary system), HP:0000118 (Phenotypic abnormality), HP:0001939 (Abnormality of metabolism/homeostasis), HP:0032180 (Abnor…
GNC75	CKDu_mag_detox_proox_antiox - GNC075_S4_ME_L001_R.tsv	ATXN3	Likely Pathogenic	14:92071010	-/G	Heterozygous	Dominant	ATXN3, HP:0001939 (Abnormality of metabolism/homeostasis), HP:0032180 (Abnormal circulating metabolite concentration), HP:0003111 (Abnormal blood ion concentration), HP:0010929 (Abnormal blood cation concentration), HP:0010927 (Abnormal blood inorganic cation concentration), HP:0004921 (Abnormal magnesium concentration), HP:0002917 (Hypomagnesemia)	ATXN3	Likely Pathogenic	14:92071010|-/G	True	Heterozygous	Dominant	ATXN3, HP:0001939 (Abnormality of metabolism/homeostasis), HP:0032180 (Abnormal circulating metabolite concentration), HP:0003111 (Abnormal blood ion concentration), HP:0010929 (Abnormal blood cation concentration), HP:0010927 (Abnormal blood inorganic cation concentration), HP:0004921 (Abnormal magnesium concentration), HP:0002917 (Hypomagnesemia)
GNC75	CKDu_mag_detox_proox_antiox - GNC075_S4_ME_L001_R.tsv	ATXN3	Likely Pathogenic	14:92071011	-/TGCTGCTGCTGCTGCTGCTGCTGCTGCTGCTGCTG	Heterozygous	Dominant	ATXN3, HP:0001939 (Abnormality of metabolism/homeostasis), HP:0032180 (Abnormal circulating metabolite concentration), HP:0003111 (Abnormal blood ion concentration), HP:0010929 (Abnormal blood cation concentration), HP:0010927 (Abnormal blood inorganic cation concentration), HP:0004921 (Abnormal magnesium concentration), HP:0002917 (Hypomagnesemia)	ATXN3	Likely Pathogenic	14:92071011|-/TGCTGCTGCTGCTGCTGCTGCTGCTGCTGCTGCTG	True	Heterozygous	Dominant	ATXN3, HP:0001939 (Abnormality of metabolism/homeostasis), HP:0032180 (Abnormal circulating metabolite concentration), HP:0003111 (Abnormal blood ion concentration), HP:0010929 (Abnormal blood cation concentration), HP:0010927 (Abnormal blood inorganic cation concentration), HP:0004921 (Abnormal magnesium concentration), HP:0002917 (Hypomagnesemia)
GNC75	CKDu_mag_detox_proox_antiox - GNC075_S4_ME_L001_R.tsv	,ATXN3	,Likely Pathogenic	14:92071011	-/CTGCTGCTGCTGCTGCTGCTGCTGCTG,-/TGCTGCTGCTGCTGCTGCTGCTGCTGCTGCTGCTG	Heterozygous	,Dominant	ATXN3, HP:0001939 (Abnormality of metabolism/homeostasis), HP:0032180 (Abnormal circulating metabolite concentration), HP:0003111 (Abnormal blood ion concentration), HP:0010929 (Abnormal blood cation concentration), HP:0010927 (Abnormal blood inorganic cation concentration), HP:0004921 (Abnormal magnesium concentration), HP:0002917 (Hypomagnesemia)	ATXN3	,Likely Pathogenic	14:92071011|-/CTGCTGCTGCTGCTGCTGCTGCTGCTG,-/TGCTGCTGCTGCTGCTGCTGCTGCTGCTGCTGCTG	True	Heterozygous	,Dominant	ATXN3, HP:0001939 (Abnormality of metabolism/homeostasis), HP:0032180 (Abnormal circulating metabolite concentration), HP:0003111 (Abnormal blood ion concentration), HP:0010929 (Abnormal blood cation concentration), HP:0010927 (Abnormal blood inorganic cation concentration), HP:0004921 (Abnormal magnesium concentration), HP:0002917 (Hypomagnesemia)
GNC75	CKDu_mag_detox_proox_antiox - GNC075_S4_ME_L001_R.tsv	ATXN3,	Likely Pathogenic,	14:92071011	-/TGCTGCTGCTGCTGCTGCTGCTGCTGCTGCTGCTG,-/CTGCTGCTGCTGCTGCTGCTGCTGCTGCTGCTGCTGCTGCTGCTGCTGCTGCTGCTG	Heterozygous	Dominant,	ATXN3, HP:0001939 (Abnormality of metabolism/homeostasis), HP:0032180 (Abnormal circulating metabolite concentration), HP:0003111 (Abnormal blood ion concentration), HP:0010929 (Abnormal blood cation concentration), HP:0010927 (Abnormal blood inorganic cation concentration), HP:0004921 (Abnormal magnesium concentration), HP:0002917 (Hypomagnesemia)	ATXN3	Likely Pathogenic,	14:92071011|-/TGCTGCTGCTGCTGCTGCTGCTGCTGCTGCTGCTG,-/CTGCTGCTGCTGCTGCTGCTGCTGCTGCTGCTGCTGCTGCTGCTGCTGCTGCTGCTG	True	Heterozygous	Dominant,	ATXN3, HP:0001939 (Abnormality of metabolism/homeostasis), HP:0032180 (Abnormal circulating metabolite concentration), HP:0003111 (Abnormal blood ion concentration), HP:0010929 (Abnormal blood cation concentration), HP:0010927 (Abnormal blood inorganic cation concentration), HP:0004921 (Abnormal magnesium concentration), HP:0002917 (Hypomagnesemia)
GNC75	CKDu_mag_detox_proox_antiox - GNC075_S4_ME_L001_R.tsv	ATXN3,	Likely Pathogenic,	14:92071011	-/TGCTGCTGCTGCTGCTGCTGCTGCTGCTGCTGCTG,-/TGCTGCTGCTGCTG	Heterozygous	Dominant,	ATXN3, HP:0001939 (Abnormality of metabolism/homeostasis), HP:0032180 (Abnormal circulating metabolite concentration), HP:0003111 (Abnormal blood ion concentration), HP:0010929 (Abnormal blood cation concentration), HP:0010927 (Abnormal blood inorganic cation concentration), HP:0004921 (Abnormal magnesium concentration), HP:0002917 (Hypomagnesemia)	ATXN3	Likely Pathogenic,	14:92071011|-/TGCTGCTGCTGCTGCTGCTGCTGCTGCTGCTGCTG,-/TGCTGCTGCTGCTG	True	Heterozygous	Dominant,	ATXN3, HP:0001939 (Abnormality of metabolism/homeostasis), HP:0032180 (Abnormal circulating metabolite concentration), HP:0003111 (Abnormal blood ion concentration), HP:0010929 (Abnormal blood cation concentration), HP:0010927 (Abnormal blood inorganic cation concentration), HP:0004921 (Abnormal magnesium concentration), HP:0002917 (Hypomagnesemia)
GNC75	CKDu_mag_detox_proox_antiox - GNC075_S4_ME_L001_R.tsv	ATXN3	Likely Pathogenic	14:92071036	-/GCTGCTGCTGCTGC	Heterozygous	Dominant	ATXN3, HP:0001939 (Abnormality of metabolism/homeostasis), HP:0032180 (Abnormal circulating metabolite concentration), HP:0003111 (Abnormal blood ion concentration), HP:0010929 (Abnormal blood cation concentration), HP:0010927 (Abnormal blood inorganic cation concentration), HP:0004921 (Abnormal magnesium concentration), HP:0002917 (Hypomagnesemia)	ATXN3	Likely Pathogenic	14:92071036|-/GCTGCTGCTGCTGC	True	Heterozygous	Dominant	ATXN3, HP:0001939 (Abnormality of metabolism/homeostasis), HP:0032180 (Abnormal circulating metabolite concentration), HP:0003111 (Abnormal blood ion concentration), HP:0010929 (Abnormal blood cation concentration), HP:0010927 (Abnormal blood inorganic cation concentration), HP:0004921 (Abnormal magnesium concentration), HP:0002917 (Hypomagnesemia)
GNC76	CKDu_mag_detox_proox_antiox - GNC076_S5_ME_L001_R.tsv	FUCA1	Likely Pathogenic	1:23848700	T/-	Heterozygous	Recessive	FUCA1, HP:0001939 (Abnormality of metabolism/homeostasis), HP:0032180 (Abnormal circulating metabolite concentration), HP:0003111 (Abnormal blood ion concentration), HP:0010929 (Abnormal blood cation concentration), HP:0010927 (Abnormal blood inorganic cation concentration), HP:0004921 (Abnormal magnesium concentration), HP:0002917 (Hypomagnesemia)	FUCA1	Likely Pathogenic	1:23848700|T/-	True	Heterozygous	Recessive	FUCA1, HP:0001939 (Abnormality of metabolism/homeostasis), HP:0032180 (Abnormal circulating metabolite concentration), HP:0003111 (Abnormal blood ion concentration), HP:0010929 (Abnormal blood cation concentration), HP:0010927 (Abnormal blood inorganic cation concentration), HP:0004921 (Abnormal magnesium concentration), HP:0002917 (Hypomagnesemia)
GNC76	CKDu_mag_detox_proox_antiox - GNC076_S5_ME_L001_R.tsv	DNMT3A	Likely Pathogenic	2:25239129	C/T	Heterozygous	Dominant	DNMT3A, HP:0003072 (Hypercalcemia), HP:0004363 (Abnormal circulating calcium concentration), HP:0010927 (Abnormal blood inorganic cation concentration), HP:0004921 (Abnormal magnesium concentration), HP:0002917 (Hypomagnesemia)	DNMT3A	Likely Pathogenic	2:25239129|C/T	True	Heterozygous	Dominant	DNMT3A, HP:0003072 (Hypercalcemia), HP:0004363 (Abnormal circulating calcium concentration), HP:0010927 (Abnormal blood inorganic cation concentration), HP:0004921 (Abnormal magnesium concentration), HP:0002917 (Hypomagnesemia)
GNC76	CKDu_mag_detox_proox_antiox - GNC076_S5_ME_L001_R.tsv	FIP1L1	Likely Pathogenic	4:53453081	AG/-	Heterozygous	Default (Recessive)	FIP1L1, HP:0000790 (Hematuria), HP:0012614 (Abnormal urine cytology), HP:0003110 (Abnormality of urine homeostasis), HP:0001939 (Abnormality of metabolism/homeostasis), HP:0032180 (Abnormal circulating metabolite concentration), HP:0003111 (Abnormal blood ion concentration), HP:0010929 (Abnormal blood cation concentration), HP:0010927 (Abnormal blood inorganic cation concentration), HP:0004921 (A…	FIP1L1	Likely Pathogenic	4:53453081|AG/-	True	Heterozygous	Default (Recessive)	FIP1L1, HP:0000790 (Hematuria), HP:0012614 (Abnormal urine cytology), HP:0003110 (Abnormality of urine homeostasis), HP:0001939 (Abnormality of metabolism/homeostasis), HP:0032180 (Abnormal circulating metabolite concentration), HP:0003111 (Abnormal blood ion concentration), HP:0010929 (Abnormal blood cation concentration), HP:0010927 (Abnormal blood inorganic cation concentration), HP:0004921 (A…
GNC76	CKDu_mag_detox_proox_antiox - GNC076_S5_ME_L001_R.tsv	DDHD2,PLPP5	VUS/Conflicting,Likely Pathogenic	8:38267359	GGGAAGCAGCG/-,GGGAAGCAGCG/-	Heterozygous	Recessive,Default (Recessive)	DDHD2, HP:0000002 (Abnormality of body height), HP:0001507 (Growth abnormality), HP:0000118 (Phenotypic abnormality), HP:0001939 (Abnormality of metabolism/homeostasis), HP:0032180 (Abnormal circulating metabolite concentration), HP:0003111 (Abnormal blood ion concentration), HP:0010929 (Abnormal blood cation concentration), HP:0010927 (Abnormal blood inorganic cation concentration), HP:0004921 (…	PLPP5	VUS/Conflicting,Likely Pathogenic	8:38267359|GGGAAGCAGCG/-,GGGAAGCAGCG/-	True	Heterozygous	Recessive,Default (Recessive)	DDHD2, HP:0000002 (Abnormality of body height), HP:0001507 (Growth abnormality), HP:0000118 (Phenotypic abnormality), HP:0001939 (Abnormality of metabolism/homeostasis), HP:0032180 (Abnormal circulating metabolite concentration), HP:0003111 (Abnormal blood ion concentration), HP:0010929 (Abnormal blood cation concentration), HP:0010927 (Abnormal blood inorganic cation concentration), HP:0004921 (…
GNC76	CKDu_mag_detox_proox_antiox - GNC076_S5_ME_L001_R.tsv	IGF1,LINC02456	Likely Pathogenic,VUS/Conflicting	12:102481776	-/T,-/T	Heterozygous	Recessive,Default (Recessive)	IGF1, HP:0002904 (Hyperbilirubinemia), HP:0033479 (Abnormal circulating bilirubin concentration), HP:0010995 (Abnormal circulating dicarboxylic acid concentration), HP:0004354 (Abnormal circulating carboxylic acid concentration), HP:0430071 (Abnormal circulating organic compound concentration), HP:0032180 (Abnormal circulating metabolite concentration), HP:0003111 (Abnormal blood ion concentratio…	LINC02456	Likely Pathogenic,VUS/Conflicting	12:102481776|-/T,-/T	True	Heterozygous	Recessive,Default (Recessive)	IGF1, HP:0002904 (Hyperbilirubinemia), HP:0033479 (Abnormal circulating bilirubin concentration), HP:0010995 (Abnormal circulating dicarboxylic acid concentration), HP:0004354 (Abnormal circulating carboxylic acid concentration), HP:0430071 (Abnormal circulating organic compound concentration), HP:0032180 (Abnormal circulating metabolite concentration), HP:0003111 (Abnormal blood ion concentratio…
GNC76	CKDu_mag_detox_proox_antiox - GNC076_S5_ME_L001_R.tsv	DNAH10	Likely Pathogenic	12:123933406	C/T	Heterozygous	Recessive	DNAH10, HP:0000025 (Functional abnormality of male internal genitalia), HP:0012874 (Abnormal male reproductive system physiology), HP:0000080 (Abnormality of reproductive system physiology), HP:0000078 (Abnormality of the genital system), HP:0000119 (Abnormality of the genitourinary system), HP:0000118 (Phenotypic abnormality), HP:0001939 (Abnormality of metabolism/homeostasis), HP:0032180 (Abnor…	DNAH10	Likely Pathogenic	12:123933406|C/T	True	Heterozygous	Recessive	DNAH10, HP:0000025 (Functional abnormality of male internal genitalia), HP:0012874 (Abnormal male reproductive system physiology), HP:0000080 (Abnormality of reproductive system physiology), HP:0000078 (Abnormality of the genital system), HP:0000119 (Abnormality of the genitourinary system), HP:0000118 (Phenotypic abnormality), HP:0001939 (Abnormality of metabolism/homeostasis), HP:0032180 (Abnor…
GNC76	CKDu_mag_detox_proox_antiox - GNC076_S5_ME_L001_R.tsv	ATXN3	Likely Pathogenic	14:92071036	-/GCTGCTGCTGCTGC	Heterozygous	Dominant	ATXN3, HP:0001939 (Abnormality of metabolism/homeostasis), HP:0032180 (Abnormal circulating metabolite concentration), HP:0003111 (Abnormal blood ion concentration), HP:0010929 (Abnormal blood cation concentration), HP:0010927 (Abnormal blood inorganic cation concentration), HP:0004921 (Abnormal magnesium concentration), HP:0002917 (Hypomagnesemia)	ATXN3	Likely Pathogenic	14:92071036|-/GCTGCTGCTGCTGC	True	Heterozygous	Dominant	ATXN3, HP:0001939 (Abnormality of metabolism/homeostasis), HP:0032180 (Abnormal circulating metabolite concentration), HP:0003111 (Abnormal blood ion concentration), HP:0010929 (Abnormal blood cation concentration), HP:0010927 (Abnormal blood inorganic cation concentration), HP:0004921 (Abnormal magnesium concentration), HP:0002917 (Hypomagnesemia)
GNC77	CKDu_mag_detox_proox_antiox - GNC077_S6_ME_L001_R.tsv	FIP1L1	Likely Pathogenic	4:53453081	AG/-	Heterozygous	Default (Recessive)	FIP1L1, HP:0000790 (Hematuria), HP:0012614 (Abnormal urine cytology), HP:0003110 (Abnormality of urine homeostasis), HP:0001939 (Abnormality of metabolism/homeostasis), HP:0032180 (Abnormal circulating metabolite concentration), HP:0003111 (Abnormal blood ion concentration), HP:0010929 (Abnormal blood cation concentration), HP:0010927 (Abnormal blood inorganic cation concentration), HP:0004921 (A…	FIP1L1	Likely Pathogenic	4:53453081|AG/-	True	Heterozygous	Default (Recessive)	FIP1L1, HP:0000790 (Hematuria), HP:0012614 (Abnormal urine cytology), HP:0003110 (Abnormality of urine homeostasis), HP:0001939 (Abnormality of metabolism/homeostasis), HP:0032180 (Abnormal circulating metabolite concentration), HP:0003111 (Abnormal blood ion concentration), HP:0010929 (Abnormal blood cation concentration), HP:0010927 (Abnormal blood inorganic cation concentration), HP:0004921 (A…
GNC77	CKDu_mag_detox_proox_antiox - GNC077_S6_ME_L001_R.tsv	IGF1,LINC02456	Likely Pathogenic,VUS/Conflicting	12:102481776	-/T,-/T	Heterozygous	Recessive,Default (Recessive)	IGF1, HP:0002904 (Hyperbilirubinemia), HP:0033479 (Abnormal circulating bilirubin concentration), HP:0010995 (Abnormal circulating dicarboxylic acid concentration), HP:0004354 (Abnormal circulating carboxylic acid concentration), HP:0430071 (Abnormal circulating organic compound concentration), HP:0032180 (Abnormal circulating metabolite concentration), HP:0003111 (Abnormal blood ion concentratio…	LINC02456	Likely Pathogenic,VUS/Conflicting	12:102481776|-/T,-/T	True	Heterozygous	Recessive,Default (Recessive)	IGF1, HP:0002904 (Hyperbilirubinemia), HP:0033479 (Abnormal circulating bilirubin concentration), HP:0010995 (Abnormal circulating dicarboxylic acid concentration), HP:0004354 (Abnormal circulating carboxylic acid concentration), HP:0430071 (Abnormal circulating organic compound concentration), HP:0032180 (Abnormal circulating metabolite concentration), HP:0003111 (Abnormal blood ion concentratio…
GNC77	CKDu_mag_detox_proox_antiox - GNC077_S6_ME_L001_R.tsv	ATXN3	Likely Pathogenic	14:92071036	-/GCTGCTGCTGCTGC	Heterozygous	Dominant	ATXN3, HP:0001939 (Abnormality of metabolism/homeostasis), HP:0032180 (Abnormal circulating metabolite concentration), HP:0003111 (Abnormal blood ion concentration), HP:0010929 (Abnormal blood cation concentration), HP:0010927 (Abnormal blood inorganic cation concentration), HP:0004921 (Abnormal magnesium concentration), HP:0002917 (Hypomagnesemia)	ATXN3	Likely Pathogenic	14:92071036|-/GCTGCTGCTGCTGC	True	Heterozygous	Dominant	ATXN3, HP:0001939 (Abnormality of metabolism/homeostasis), HP:0032180 (Abnormal circulating metabolite concentration), HP:0003111 (Abnormal blood ion concentration), HP:0010929 (Abnormal blood cation concentration), HP:0010927 (Abnormal blood inorganic cation concentration), HP:0004921 (Abnormal magnesium concentration), HP:0002917 (Hypomagnesemia)
GNC78	CKDu_mag_detox_proox_antiox - GNC078_S7_ME_L001_R.tsv	CFAP65,LOC100129175	Likely Pathogenic,VUS/Conflicting	2:219004040	G/A,G/A	Heterozygous	Recessive,Default (Recessive)	CFAP65, HP:0000025 (Functional abnormality of male internal genitalia), HP:0012874 (Abnormal male reproductive system physiology), HP:0000080 (Abnormality of reproductive system physiology), HP:0000078 (Abnormality of the genital system), HP:0000119 (Abnormality of the genitourinary system), HP:0000118 (Phenotypic abnormality), HP:0001939 (Abnormality of metabolism/homeostasis), HP:0032180 (Abnor…	LOC100129175	Likely Pathogenic,VUS/Conflicting	2:219004040|G/A,G/A	True	Heterozygous	Recessive,Default (Recessive)	CFAP65, HP:0000025 (Functional abnormality of male internal genitalia), HP:0012874 (Abnormal male reproductive system physiology), HP:0000080 (Abnormality of reproductive system physiology), HP:0000078 (Abnormality of the genital system), HP:0000119 (Abnormality of the genitourinary system), HP:0000118 (Phenotypic abnormality), HP:0001939 (Abnormality of metabolism/homeostasis), HP:0032180 (Abnor…
GNC78	CKDu_mag_detox_proox_antiox - GNC078_S7_ME_L001_R.tsv	PNLDC1	Likely Pathogenic	6:159800248	CGTGGGCAGCA/-	Heterozygous	Recessive	PNLDC1, HP:0000025 (Functional abnormality of male internal genitalia), HP:0012874 (Abnormal male reproductive system physiology), HP:0000080 (Abnormality of reproductive system physiology), HP:0000078 (Abnormality of the genital system), HP:0000119 (Abnormality of the genitourinary system), HP:0000118 (Phenotypic abnormality), HP:0001939 (Abnormality of metabolism/homeostasis), HP:0032180 (Abnor…	PNLDC1	Likely Pathogenic	6:159800248|CGTGGGCAGCA/-	True	Heterozygous	Recessive	PNLDC1, HP:0000025 (Functional abnormality of male internal genitalia), HP:0012874 (Abnormal male reproductive system physiology), HP:0000080 (Abnormality of reproductive system physiology), HP:0000078 (Abnormality of the genital system), HP:0000119 (Abnormality of the genitourinary system), HP:0000118 (Phenotypic abnormality), HP:0001939 (Abnormality of metabolism/homeostasis), HP:0032180 (Abnor…
GNC78	CKDu_mag_detox_proox_antiox - GNC078_S7_ME_L001_R.tsv	LFNG	Likely Pathogenic	7:2513248	GATG/-	Heterozygous	Recessive	LFNG, HP:0000002 (Abnormality of body height), HP:0001507 (Growth abnormality), HP:0000118 (Phenotypic abnormality), HP:0001939 (Abnormality of metabolism/homeostasis), HP:0032180 (Abnormal circulating metabolite concentration), HP:0003111 (Abnormal blood ion concentration), HP:0010929 (Abnormal blood cation concentration), HP:0010927 (Abnormal blood inorganic cation concentration), HP:0004921 (A…	LFNG	Likely Pathogenic	7:2513248|GATG/-	True	Heterozygous	Recessive	LFNG, HP:0000002 (Abnormality of body height), HP:0001507 (Growth abnormality), HP:0000118 (Phenotypic abnormality), HP:0001939 (Abnormality of metabolism/homeostasis), HP:0032180 (Abnormal circulating metabolite concentration), HP:0003111 (Abnormal blood ion concentration), HP:0010929 (Abnormal blood cation concentration), HP:0010927 (Abnormal blood inorganic cation concentration), HP:0004921 (A…
GNC78	CKDu_mag_detox_proox_antiox - GNC078_S7_ME_L001_R.tsv	LFNG,	Likely Pathogenic,	7:2513248	GATG/-,GATG/GATGGATG	Heterozygous	Recessive,	LFNG, HP:0000002 (Abnormality of body height), HP:0001507 (Growth abnormality), HP:0000118 (Phenotypic abnormality), HP:0001939 (Abnormality of metabolism/homeostasis), HP:0032180 (Abnormal circulating metabolite concentration), HP:0003111 (Abnormal blood ion concentration), HP:0010929 (Abnormal blood cation concentration), HP:0010927 (Abnormal blood inorganic cation concentration), HP:0004921 (A…	LFNG	Likely Pathogenic,	7:2513248|GATG/-,GATG/GATGGATG	True	Heterozygous	Recessive,	LFNG, HP:0000002 (Abnormality of body height), HP:0001507 (Growth abnormality), HP:0000118 (Phenotypic abnormality), HP:0001939 (Abnormality of metabolism/homeostasis), HP:0032180 (Abnormal circulating metabolite concentration), HP:0003111 (Abnormal blood ion concentration), HP:0010929 (Abnormal blood cation concentration), HP:0010927 (Abnormal blood inorganic cation concentration), HP:0004921 (A…
GNC78	CKDu_mag_detox_proox_antiox - GNC078_S7_ME_L001_R.tsv	ATXN3	Likely Pathogenic	14:92071010	-/G	Homozygous Variant	Dominant	ATXN3, HP:0001939 (Abnormality of metabolism/homeostasis), HP:0032180 (Abnormal circulating metabolite concentration), HP:0003111 (Abnormal blood ion concentration), HP:0010929 (Abnormal blood cation concentration), HP:0010927 (Abnormal blood inorganic cation concentration), HP:0004921 (Abnormal magnesium concentration), HP:0002917 (Hypomagnesemia)	ATXN3	Likely Pathogenic	14:92071010|-/G	True	Homozygous Variant	Dominant	ATXN3, HP:0001939 (Abnormality of metabolism/homeostasis), HP:0032180 (Abnormal circulating metabolite concentration), HP:0003111 (Abnormal blood ion concentration), HP:0010929 (Abnormal blood cation concentration), HP:0010927 (Abnormal blood inorganic cation concentration), HP:0004921 (Abnormal magnesium concentration), HP:0002917 (Hypomagnesemia)
GNC78	CKDu_mag_detox_proox_antiox - GNC078_S7_ME_L001_R.tsv	ATXN3	Likely Pathogenic	14:92071011	-/TGCTGCTGCTGCTGCTGCTGCTGCTGCTGCTGCTGCTG	Heterozygous	Dominant	ATXN3, HP:0001939 (Abnormality of metabolism/homeostasis), HP:0032180 (Abnormal circulating metabolite concentration), HP:0003111 (Abnormal blood ion concentration), HP:0010929 (Abnormal blood cation concentration), HP:0010927 (Abnormal blood inorganic cation concentration), HP:0004921 (Abnormal magnesium concentration), HP:0002917 (Hypomagnesemia)	ATXN3	Likely Pathogenic	14:92071011|-/TGCTGCTGCTGCTGCTGCTGCTGCTGCTGCTGCTGCTG	True	Heterozygous	Dominant	ATXN3, HP:0001939 (Abnormality of metabolism/homeostasis), HP:0032180 (Abnormal circulating metabolite concentration), HP:0003111 (Abnormal blood ion concentration), HP:0010929 (Abnormal blood cation concentration), HP:0010927 (Abnormal blood inorganic cation concentration), HP:0004921 (Abnormal magnesium concentration), HP:0002917 (Hypomagnesemia)
GNC78	CKDu_mag_detox_proox_antiox - GNC078_S7_ME_L001_R.tsv	ATXN3	Likely Pathogenic	14:92071011	-/TGCTGCTGCTGCTGCTGCTGCTGCTGCTGCTGCTGCTGCTG	Heterozygous	Dominant	ATXN3, HP:0001939 (Abnormality of metabolism/homeostasis), HP:0032180 (Abnormal circulating metabolite concentration), HP:0003111 (Abnormal blood ion concentration), HP:0010929 (Abnormal blood cation concentration), HP:0010927 (Abnormal blood inorganic cation concentration), HP:0004921 (Abnormal magnesium concentration), HP:0002917 (Hypomagnesemia)	ATXN3	Likely Pathogenic	14:92071011|-/TGCTGCTGCTGCTGCTGCTGCTGCTGCTGCTGCTGCTGCTG	True	Heterozygous	Dominant	ATXN3, HP:0001939 (Abnormality of metabolism/homeostasis), HP:0032180 (Abnormal circulating metabolite concentration), HP:0003111 (Abnormal blood ion concentration), HP:0010929 (Abnormal blood cation concentration), HP:0010927 (Abnormal blood inorganic cation concentration), HP:0004921 (Abnormal magnesium concentration), HP:0002917 (Hypomagnesemia)
GNC78	CKDu_mag_detox_proox_antiox - GNC078_S7_ME_L001_R.tsv	,ATXN3	,Likely Pathogenic	14:92071011	-/CTGCTGCTGCTGCTGCTGCTG,-/TGCTGCTGCTGCTGCTGCTGCTGCTGCTGCTGCTGCTG	Heterozygous	,Dominant	ATXN3, HP:0001939 (Abnormality of metabolism/homeostasis), HP:0032180 (Abnormal circulating metabolite concentration), HP:0003111 (Abnormal blood ion concentration), HP:0010929 (Abnormal blood cation concentration), HP:0010927 (Abnormal blood inorganic cation concentration), HP:0004921 (Abnormal magnesium concentration), HP:0002917 (Hypomagnesemia)	ATXN3	,Likely Pathogenic	14:92071011|-/CTGCTGCTGCTGCTGCTGCTG,-/TGCTGCTGCTGCTGCTGCTGCTGCTGCTGCTGCTGCTG	True	Heterozygous	,Dominant	ATXN3, HP:0001939 (Abnormality of metabolism/homeostasis), HP:0032180 (Abnormal circulating metabolite concentration), HP:0003111 (Abnormal blood ion concentration), HP:0010929 (Abnormal blood cation concentration), HP:0010927 (Abnormal blood inorganic cation concentration), HP:0004921 (Abnormal magnesium concentration), HP:0002917 (Hypomagnesemia)
GNC78	CKDu_mag_detox_proox_antiox - GNC078_S7_ME_L001_R.tsv	,ATXN3	,Likely Pathogenic	14:92071011	-/CTGCTGCTGCTGCTGCTGCTGCTGCTG,-/TGCTGCTGCTGCTGCTGCTGCTGCTGCTGCTGCTGCTG	Heterozygous	,Dominant	ATXN3, HP:0001939 (Abnormality of metabolism/homeostasis), HP:0032180 (Abnormal circulating metabolite concentration), HP:0003111 (Abnormal blood ion concentration), HP:0010929 (Abnormal blood cation concentration), HP:0010927 (Abnormal blood inorganic cation concentration), HP:0004921 (Abnormal magnesium concentration), HP:0002917 (Hypomagnesemia)	ATXN3	,Likely Pathogenic	14:92071011|-/CTGCTGCTGCTGCTGCTGCTGCTGCTG,-/TGCTGCTGCTGCTGCTGCTGCTGCTGCTGCTGCTGCTG	True	Heterozygous	,Dominant	ATXN3, HP:0001939 (Abnormality of metabolism/homeostasis), HP:0032180 (Abnormal circulating metabolite concentration), HP:0003111 (Abnormal blood ion concentration), HP:0010929 (Abnormal blood cation concentration), HP:0010927 (Abnormal blood inorganic cation concentration), HP:0004921 (Abnormal magnesium concentration), HP:0002917 (Hypomagnesemia)
GNC78	CKDu_mag_detox_proox_antiox - GNC078_S7_ME_L001_R.tsv	,ATXN3	,Likely Pathogenic	14:92071011	-/CTGCTGCTGCTGCTGCTGCTGCTGCTG,-/TGCTGCTGCTGCTGCTGCTGCTGCTGCTGCTGCTGCTGCTG	Heterozygous	,Dominant	ATXN3, HP:0001939 (Abnormality of metabolism/homeostasis), HP:0032180 (Abnormal circulating metabolite concentration), HP:0003111 (Abnormal blood ion concentration), HP:0010929 (Abnormal blood cation concentration), HP:0010927 (Abnormal blood inorganic cation concentration), HP:0004921 (Abnormal magnesium concentration), HP:0002917 (Hypomagnesemia)	ATXN3	,Likely Pathogenic	14:92071011|-/CTGCTGCTGCTGCTGCTGCTGCTGCTG,-/TGCTGCTGCTGCTGCTGCTGCTGCTGCTGCTGCTGCTGCTG	True	Heterozygous	,Dominant	ATXN3, HP:0001939 (Abnormality of metabolism/homeostasis), HP:0032180 (Abnormal circulating metabolite concentration), HP:0003111 (Abnormal blood ion concentration), HP:0010929 (Abnormal blood cation concentration), HP:0010927 (Abnormal blood inorganic cation concentration), HP:0004921 (Abnormal magnesium concentration), HP:0002917 (Hypomagnesemia)
GNC78	CKDu_mag_detox_proox_antiox - GNC078_S7_ME_L001_R.tsv	,ATXN3	,Likely Pathogenic	14:92071011	-/CTGCTGCTGCTGCTGCTGCTGCTGCTGCTG,-/TGCTGCTGCTGCTGCTGCTGCTGCTGCTGCTGCTGCTGCTG	Heterozygous	,Dominant	ATXN3, HP:0001939 (Abnormality of metabolism/homeostasis), HP:0032180 (Abnormal circulating metabolite concentration), HP:0003111 (Abnormal blood ion concentration), HP:0010929 (Abnormal blood cation concentration), HP:0010927 (Abnormal blood inorganic cation concentration), HP:0004921 (Abnormal magnesium concentration), HP:0002917 (Hypomagnesemia)	ATXN3	,Likely Pathogenic	14:92071011|-/CTGCTGCTGCTGCTGCTGCTGCTGCTGCTG,-/TGCTGCTGCTGCTGCTGCTGCTGCTGCTGCTGCTGCTGCTG	True	Heterozygous	,Dominant	ATXN3, HP:0001939 (Abnormality of metabolism/homeostasis), HP:0032180 (Abnormal circulating metabolite concentration), HP:0003111 (Abnormal blood ion concentration), HP:0010929 (Abnormal blood cation concentration), HP:0010927 (Abnormal blood inorganic cation concentration), HP:0004921 (Abnormal magnesium concentration), HP:0002917 (Hypomagnesemia)
GNC78	CKDu_mag_detox_proox_antiox - GNC078_S7_ME_L001_R.tsv	ATXN3,	Likely Pathogenic,	14:92071011	-/TGCTGCTGCTGCTGCTGCTGCTGCTGCTGCTGCTGCTGCTG,-/CTGCTGCTGCTGCTGCTGCTGCTGCTGCTGCTGCTG	Heterozygous	Dominant,	ATXN3, HP:0001939 (Abnormality of metabolism/homeostasis), HP:0032180 (Abnormal circulating metabolite concentration), HP:0003111 (Abnormal blood ion concentration), HP:0010929 (Abnormal blood cation concentration), HP:0010927 (Abnormal blood inorganic cation concentration), HP:0004921 (Abnormal magnesium concentration), HP:0002917 (Hypomagnesemia)	ATXN3	Likely Pathogenic,	14:92071011|-/TGCTGCTGCTGCTGCTGCTGCTGCTGCTGCTGCTGCTGCTG,-/CTGCTGCTGCTGCTGCTGCTGCTGCTGCTGCTGCTG	True	Heterozygous	Dominant,	ATXN3, HP:0001939 (Abnormality of metabolism/homeostasis), HP:0032180 (Abnormal circulating metabolite concentration), HP:0003111 (Abnormal blood ion concentration), HP:0010929 (Abnormal blood cation concentration), HP:0010927 (Abnormal blood inorganic cation concentration), HP:0004921 (Abnormal magnesium concentration), HP:0002917 (Hypomagnesemia)
GNC78	CKDu_mag_detox_proox_antiox - GNC078_S7_ME_L001_R.tsv	ATXN3,	Likely Pathogenic,	14:92071011	-/TGCTGCTGCTGCTGCTGCTGCTGCTGCTGCTGCTGCTG,-/CTGCTGCTGCTGCTGCTGCTGCTGCTGCTGCTGCTGCTG	Heterozygous	Dominant,	ATXN3, HP:0001939 (Abnormality of metabolism/homeostasis), HP:0032180 (Abnormal circulating metabolite concentration), HP:0003111 (Abnormal blood ion concentration), HP:0010929 (Abnormal blood cation concentration), HP:0010927 (Abnormal blood inorganic cation concentration), HP:0004921 (Abnormal magnesium concentration), HP:0002917 (Hypomagnesemia)	ATXN3	Likely Pathogenic,	14:92071011|-/TGCTGCTGCTGCTGCTGCTGCTGCTGCTGCTGCTGCTG,-/CTGCTGCTGCTGCTGCTGCTGCTGCTGCTGCTGCTGCTG	True	Heterozygous	Dominant,	ATXN3, HP:0001939 (Abnormality of metabolism/homeostasis), HP:0032180 (Abnormal circulating metabolite concentration), HP:0003111 (Abnormal blood ion concentration), HP:0010929 (Abnormal blood cation concentration), HP:0010927 (Abnormal blood inorganic cation concentration), HP:0004921 (Abnormal magnesium concentration), HP:0002917 (Hypomagnesemia)
GNC78	CKDu_mag_detox_proox_antiox - GNC078_S7_ME_L001_R.tsv	,ATXN3	,Likely Pathogenic	14:92071011	-/CTGCTGCTGCTGCTGCTGCTGCTGCTGCTGCTGCTGCTGCTGCTG,-/TGCTGCTGCTGCTGCTGCTGCTGCTGCTGCTGCTGCTGCTG	Heterozygous	,Dominant	ATXN3, HP:0001939 (Abnormality of metabolism/homeostasis), HP:0032180 (Abnormal circulating metabolite concentration), HP:0003111 (Abnormal blood ion concentration), HP:0010929 (Abnormal blood cation concentration), HP:0010927 (Abnormal blood inorganic cation concentration), HP:0004921 (Abnormal magnesium concentration), HP:0002917 (Hypomagnesemia)	ATXN3	,Likely Pathogenic	14:92071011|-/CTGCTGCTGCTGCTGCTGCTGCTGCTGCTGCTGCTGCTGCTGCTG,-/TGCTGCTGCTGCTGCTGCTGCTGCTGCTGCTGCTGCTGCTG	True	Heterozygous	,Dominant	ATXN3, HP:0001939 (Abnormality of metabolism/homeostasis), HP:0032180 (Abnormal circulating metabolite concentration), HP:0003111 (Abnormal blood ion concentration), HP:0010929 (Abnormal blood cation concentration), HP:0010927 (Abnormal blood inorganic cation concentration), HP:0004921 (Abnormal magnesium concentration), HP:0002917 (Hypomagnesemia)
GNC78	CKDu_mag_detox_proox_antiox - GNC078_S7_ME_L001_R.tsv	ATXN3,	Likely Pathogenic,	14:92071011	-/TGCTGCTGCTGCTGCTGCTGCTGCTGCTGCTGCTGCTGCTG,-/CTGCTGCTGCTGCTGCTGCTGCTGCTGCTGCTGCTGCTGCTGCTGCTGCTG	Heterozygous	Dominant,	ATXN3, HP:0001939 (Abnormality of metabolism/homeostasis), HP:0032180 (Abnormal circulating metabolite concentration), HP:0003111 (Abnormal blood ion concentration), HP:0010929 (Abnormal blood cation concentration), HP:0010927 (Abnormal blood inorganic cation concentration), HP:0004921 (Abnormal magnesium concentration), HP:0002917 (Hypomagnesemia)	ATXN3	Likely Pathogenic,	14:92071011|-/TGCTGCTGCTGCTGCTGCTGCTGCTGCTGCTGCTGCTGCTG,-/CTGCTGCTGCTGCTGCTGCTGCTGCTGCTGCTGCTGCTGCTGCTGCTGCTG	True	Heterozygous	Dominant,	ATXN3, HP:0001939 (Abnormality of metabolism/homeostasis), HP:0032180 (Abnormal circulating metabolite concentration), HP:0003111 (Abnormal blood ion concentration), HP:0010929 (Abnormal blood cation concentration), HP:0010927 (Abnormal blood inorganic cation concentration), HP:0004921 (Abnormal magnesium concentration), HP:0002917 (Hypomagnesemia)
GNC78	CKDu_mag_detox_proox_antiox - GNC078_S7_ME_L001_R.tsv	,ATXN3	,Likely Pathogenic	14:92071011	-/TGCTGCTGCTGCTG,-/TGCTGCTGCTGCTGCTGCTGCTGCTGCTGCTGCTGCTGCTG	Heterozygous	,Dominant	ATXN3, HP:0001939 (Abnormality of metabolism/homeostasis), HP:0032180 (Abnormal circulating metabolite concentration), HP:0003111 (Abnormal blood ion concentration), HP:0010929 (Abnormal blood cation concentration), HP:0010927 (Abnormal blood inorganic cation concentration), HP:0004921 (Abnormal magnesium concentration), HP:0002917 (Hypomagnesemia)	ATXN3	,Likely Pathogenic	14:92071011|-/TGCTGCTGCTGCTG,-/TGCTGCTGCTGCTGCTGCTGCTGCTGCTGCTGCTGCTGCTG	True	Heterozygous	,Dominant	ATXN3, HP:0001939 (Abnormality of metabolism/homeostasis), HP:0032180 (Abnormal circulating metabolite concentration), HP:0003111 (Abnormal blood ion concentration), HP:0010929 (Abnormal blood cation concentration), HP:0010927 (Abnormal blood inorganic cation concentration), HP:0004921 (Abnormal magnesium concentration), HP:0002917 (Hypomagnesemia)
GNC78	CKDu_mag_detox_proox_antiox - GNC078_S7_ME_L001_R.tsv	ATXN3,	Likely Pathogenic,	14:92071011	-/TGCTGCTGCTGCTGCTGCTGCTGCTGCTGCTGCTGCTG,-/TGCTGCTGCTGCTGCTG	Heterozygous	Dominant,	ATXN3, HP:0001939 (Abnormality of metabolism/homeostasis), HP:0032180 (Abnormal circulating metabolite concentration), HP:0003111 (Abnormal blood ion concentration), HP:0010929 (Abnormal blood cation concentration), HP:0010927 (Abnormal blood inorganic cation concentration), HP:0004921 (Abnormal magnesium concentration), HP:0002917 (Hypomagnesemia)	ATXN3	Likely Pathogenic,	14:92071011|-/TGCTGCTGCTGCTGCTGCTGCTGCTGCTGCTGCTGCTG,-/TGCTGCTGCTGCTGCTG	True	Heterozygous	Dominant,	ATXN3, HP:0001939 (Abnormality of metabolism/homeostasis), HP:0032180 (Abnormal circulating metabolite concentration), HP:0003111 (Abnormal blood ion concentration), HP:0010929 (Abnormal blood cation concentration), HP:0010927 (Abnormal blood inorganic cation concentration), HP:0004921 (Abnormal magnesium concentration), HP:0002917 (Hypomagnesemia)
GNC78	CKDu_mag_detox_proox_antiox - GNC078_S7_ME_L001_R.tsv	ATXN3,	Likely Pathogenic,	14:92071011	-/TGCTGCTGCTGCTGCTGCTGCTGCTGCTGCTGCTGCTGCTG,-/TGCTGCTGCTGCTGCTGCTG	Heterozygous	Dominant,	ATXN3, HP:0001939 (Abnormality of metabolism/homeostasis), HP:0032180 (Abnormal circulating metabolite concentration), HP:0003111 (Abnormal blood ion concentration), HP:0010929 (Abnormal blood cation concentration), HP:0010927 (Abnormal blood inorganic cation concentration), HP:0004921 (Abnormal magnesium concentration), HP:0002917 (Hypomagnesemia)	ATXN3	Likely Pathogenic,	14:92071011|-/TGCTGCTGCTGCTGCTGCTGCTGCTGCTGCTGCTGCTGCTG,-/TGCTGCTGCTGCTGCTGCTG	True	Heterozygous	Dominant,	ATXN3, HP:0001939 (Abnormality of metabolism/homeostasis), HP:0032180 (Abnormal circulating metabolite concentration), HP:0003111 (Abnormal blood ion concentration), HP:0010929 (Abnormal blood cation concentration), HP:0010927 (Abnormal blood inorganic cation concentration), HP:0004921 (Abnormal magnesium concentration), HP:0002917 (Hypomagnesemia)
GNC78	CKDu_mag_detox_proox_antiox - GNC078_S7_ME_L001_R.tsv	ATXN3,ATXN3	Likely Pathogenic,Likely Pathogenic	14:92071011	-/TGCTGCTGCTGCTGCTGCTGCTGCTGCTGCTGCTGCTG,-/TGCTGCTGCTGCTGCTGCTGCTGCTGCTGCTGCTGCTGCTG	Heterozygous	Dominant,Dominant	ATXN3, HP:0001939 (Abnormality of metabolism/homeostasis), HP:0032180 (Abnormal circulating metabolite concentration), HP:0003111 (Abnormal blood ion concentration), HP:0010929 (Abnormal blood cation concentration), HP:0010927 (Abnormal blood inorganic cation concentration), HP:0004921 (Abnormal magnesium concentration), HP:0002917 (Hypomagnesemia)	ATXN3	Likely Pathogenic,Likely Pathogenic	14:92071011|-/TGCTGCTGCTGCTGCTGCTGCTGCTGCTGCTGCTGCTG,-/TGCTGCTGCTGCTGCTGCTGCTGCTGCTGCTGCTGCTGCTG	True	Heterozygous	Dominant,Dominant	ATXN3, HP:0001939 (Abnormality of metabolism/homeostasis), HP:0032180 (Abnormal circulating metabolite concentration), HP:0003111 (Abnormal blood ion concentration), HP:0010929 (Abnormal blood cation concentration), HP:0010927 (Abnormal blood inorganic cation concentration), HP:0004921 (Abnormal magnesium concentration), HP:0002917 (Hypomagnesemia)
GNC78	CKDu_mag_detox_proox_antiox - GNC078_S7_ME_L001_R.tsv	RBMX	Likely Pathogenic	X:136874413	-/GG	Heterozygous	Recessive	RBMX, HP:0000282 (Facial edema), HP:0000969 (Edema), HP:0011032 (Abnormality of fluid regulation), HP:0012337 (Abnormal homeostasis), HP:0001939 (Abnormality of metabolism/homeostasis), HP:0032180 (Abnormal circulating metabolite concentration), HP:0003111 (Abnormal blood ion concentration), HP:0010929 (Abnormal blood cation concentration), HP:0010927 (Abnormal blood inorganic cation concentratio…	RBMX	Likely Pathogenic	X:136874413|-/GG	True	Heterozygous	Recessive	RBMX, HP:0000282 (Facial edema), HP:0000969 (Edema), HP:0011032 (Abnormality of fluid regulation), HP:0012337 (Abnormal homeostasis), HP:0001939 (Abnormality of metabolism/homeostasis), HP:0032180 (Abnormal circulating metabolite concentration), HP:0003111 (Abnormal blood ion concentration), HP:0010929 (Abnormal blood cation concentration), HP:0010927 (Abnormal blood inorganic cation concentratio…
GNC79	CKDu_mag_detox_proox_antiox - GNC079_S8_ME_L001_R.tsv	CFAP65,LOC100129175	Likely Pathogenic,VUS/Conflicting	2:219004040	G/A,G/A	Heterozygous	Recessive,Default (Recessive)	CFAP65, HP:0000025 (Functional abnormality of male internal genitalia), HP:0012874 (Abnormal male reproductive system physiology), HP:0000080 (Abnormality of reproductive system physiology), HP:0000078 (Abnormality of the genital system), HP:0000119 (Abnormality of the genitourinary system), HP:0000118 (Phenotypic abnormality), HP:0001939 (Abnormality of metabolism/homeostasis), HP:0032180 (Abnor…	LOC100129175	Likely Pathogenic,VUS/Conflicting	2:219004040|G/A,G/A	True	Heterozygous	Recessive,Default (Recessive)	CFAP65, HP:0000025 (Functional abnormality of male internal genitalia), HP:0012874 (Abnormal male reproductive system physiology), HP:0000080 (Abnormality of reproductive system physiology), HP:0000078 (Abnormality of the genital system), HP:0000119 (Abnormality of the genitourinary system), HP:0000118 (Phenotypic abnormality), HP:0001939 (Abnormality of metabolism/homeostasis), HP:0032180 (Abnor…
GNC79	CKDu_mag_detox_proox_antiox - GNC079_S8_ME_L001_R.tsv	PNLDC1	Likely Pathogenic	6:159800248	CGTGGGCAGCA/-	Heterozygous	Recessive	PNLDC1, HP:0000025 (Functional abnormality of male internal genitalia), HP:0012874 (Abnormal male reproductive system physiology), HP:0000080 (Abnormality of reproductive system physiology), HP:0000078 (Abnormality of the genital system), HP:0000119 (Abnormality of the genitourinary system), HP:0000118 (Phenotypic abnormality), HP:0001939 (Abnormality of metabolism/homeostasis), HP:0032180 (Abnor…	PNLDC1	Likely Pathogenic	6:159800248|CGTGGGCAGCA/-	True	Heterozygous	Recessive	PNLDC1, HP:0000025 (Functional abnormality of male internal genitalia), HP:0012874 (Abnormal male reproductive system physiology), HP:0000080 (Abnormality of reproductive system physiology), HP:0000078 (Abnormality of the genital system), HP:0000119 (Abnormality of the genitourinary system), HP:0000118 (Phenotypic abnormality), HP:0001939 (Abnormality of metabolism/homeostasis), HP:0032180 (Abnor…
GNC79	CKDu_mag_detox_proox_antiox - GNC079_S8_ME_L001_R.tsv	LFNG	Likely Pathogenic	7:2513248	GATG/-	Heterozygous	Recessive	LFNG, HP:0000002 (Abnormality of body height), HP:0001507 (Growth abnormality), HP:0000118 (Phenotypic abnormality), HP:0001939 (Abnormality of metabolism/homeostasis), HP:0032180 (Abnormal circulating metabolite concentration), HP:0003111 (Abnormal blood ion concentration), HP:0010929 (Abnormal blood cation concentration), HP:0010927 (Abnormal blood inorganic cation concentration), HP:0004921 (A…	LFNG	Likely Pathogenic	7:2513248|GATG/-	True	Heterozygous	Recessive	LFNG, HP:0000002 (Abnormality of body height), HP:0001507 (Growth abnormality), HP:0000118 (Phenotypic abnormality), HP:0001939 (Abnormality of metabolism/homeostasis), HP:0032180 (Abnormal circulating metabolite concentration), HP:0003111 (Abnormal blood ion concentration), HP:0010929 (Abnormal blood cation concentration), HP:0010927 (Abnormal blood inorganic cation concentration), HP:0004921 (A…
GNC79	CKDu_mag_detox_proox_antiox - GNC079_S8_ME_L001_R.tsv	LFNG,	Likely Pathogenic,	7:2513248	GATG/-,GATG/GATGGATG	Heterozygous	Recessive,	LFNG, HP:0000002 (Abnormality of body height), HP:0001507 (Growth abnormality), HP:0000118 (Phenotypic abnormality), HP:0001939 (Abnormality of metabolism/homeostasis), HP:0032180 (Abnormal circulating metabolite concentration), HP:0003111 (Abnormal blood ion concentration), HP:0010929 (Abnormal blood cation concentration), HP:0010927 (Abnormal blood inorganic cation concentration), HP:0004921 (A…	LFNG	Likely Pathogenic,	7:2513248|GATG/-,GATG/GATGGATG	True	Heterozygous	Recessive,	LFNG, HP:0000002 (Abnormality of body height), HP:0001507 (Growth abnormality), HP:0000118 (Phenotypic abnormality), HP:0001939 (Abnormality of metabolism/homeostasis), HP:0032180 (Abnormal circulating metabolite concentration), HP:0003111 (Abnormal blood ion concentration), HP:0010929 (Abnormal blood cation concentration), HP:0010927 (Abnormal blood inorganic cation concentration), HP:0004921 (A…
GNC79	CKDu_mag_detox_proox_antiox - GNC079_S8_ME_L001_R.tsv	IGF1,LINC02456	Likely Pathogenic,VUS/Conflicting	12:102481776	T/-,T/-	Heterozygous	Recessive,Default (Recessive)	IGF1, HP:0002904 (Hyperbilirubinemia), HP:0033479 (Abnormal circulating bilirubin concentration), HP:0010995 (Abnormal circulating dicarboxylic acid concentration), HP:0004354 (Abnormal circulating carboxylic acid concentration), HP:0430071 (Abnormal circulating organic compound concentration), HP:0032180 (Abnormal circulating metabolite concentration), HP:0003111 (Abnormal blood ion concentratio…	LINC02456	Likely Pathogenic,VUS/Conflicting	12:102481776|T/-,T/-	True	Heterozygous	Recessive,Default (Recessive)	IGF1, HP:0002904 (Hyperbilirubinemia), HP:0033479 (Abnormal circulating bilirubin concentration), HP:0010995 (Abnormal circulating dicarboxylic acid concentration), HP:0004354 (Abnormal circulating carboxylic acid concentration), HP:0430071 (Abnormal circulating organic compound concentration), HP:0032180 (Abnormal circulating metabolite concentration), HP:0003111 (Abnormal blood ion concentratio…
GNC79	CKDu_mag_detox_proox_antiox - GNC079_S8_ME_L001_R.tsv	ATXN3	Likely Pathogenic	14:92071010	-/G	Heterozygous	Dominant	ATXN3, HP:0001939 (Abnormality of metabolism/homeostasis), HP:0032180 (Abnormal circulating metabolite concentration), HP:0003111 (Abnormal blood ion concentration), HP:0010929 (Abnormal blood cation concentration), HP:0010927 (Abnormal blood inorganic cation concentration), HP:0004921 (Abnormal magnesium concentration), HP:0002917 (Hypomagnesemia)	ATXN3	Likely Pathogenic	14:92071010|-/G	True	Heterozygous	Dominant	ATXN3, HP:0001939 (Abnormality of metabolism/homeostasis), HP:0032180 (Abnormal circulating metabolite concentration), HP:0003111 (Abnormal blood ion concentration), HP:0010929 (Abnormal blood cation concentration), HP:0010927 (Abnormal blood inorganic cation concentration), HP:0004921 (Abnormal magnesium concentration), HP:0002917 (Hypomagnesemia)
GNC79	CKDu_mag_detox_proox_antiox - GNC079_S8_ME_L001_R.tsv	ATXN3	Likely Pathogenic	14:92071011	-/TGCTGCTGCTGCTGCTGCTGCTGCTGCTGCTGCTGCTGCTG	Heterozygous	Dominant	ATXN3, HP:0001939 (Abnormality of metabolism/homeostasis), HP:0032180 (Abnormal circulating metabolite concentration), HP:0003111 (Abnormal blood ion concentration), HP:0010929 (Abnormal blood cation concentration), HP:0010927 (Abnormal blood inorganic cation concentration), HP:0004921 (Abnormal magnesium concentration), HP:0002917 (Hypomagnesemia)	ATXN3	Likely Pathogenic	14:92071011|-/TGCTGCTGCTGCTGCTGCTGCTGCTGCTGCTGCTGCTGCTG	True	Heterozygous	Dominant	ATXN3, HP:0001939 (Abnormality of metabolism/homeostasis), HP:0032180 (Abnormal circulating metabolite concentration), HP:0003111 (Abnormal blood ion concentration), HP:0010929 (Abnormal blood cation concentration), HP:0010927 (Abnormal blood inorganic cation concentration), HP:0004921 (Abnormal magnesium concentration), HP:0002917 (Hypomagnesemia)
GNC79	CKDu_mag_detox_proox_antiox - GNC079_S8_ME_L001_R.tsv	ATXN3,ATXN3	Likely Benign,Likely Pathogenic	14:92071011	-/CTGCTGCTGCTGCTGCTGCTGCTGCTG,-/TGCTGCTGCTGCTGCTGCTGCTGCTGCTGCTGCTGCTGCTG	Heterozygous	Dominant,Dominant	ATXN3, HP:0001939 (Abnormality of metabolism/homeostasis), HP:0032180 (Abnormal circulating metabolite concentration), HP:0003111 (Abnormal blood ion concentration), HP:0010929 (Abnormal blood cation concentration), HP:0010927 (Abnormal blood inorganic cation concentration), HP:0004921 (Abnormal magnesium concentration), HP:0002917 (Hypomagnesemia)	ATXN3	Likely Benign,Likely Pathogenic	14:92071011|-/CTGCTGCTGCTGCTGCTGCTGCTGCTG,-/TGCTGCTGCTGCTGCTGCTGCTGCTGCTGCTGCTGCTGCTG	True	Heterozygous	Dominant,Dominant	ATXN3, HP:0001939 (Abnormality of metabolism/homeostasis), HP:0032180 (Abnormal circulating metabolite concentration), HP:0003111 (Abnormal blood ion concentration), HP:0010929 (Abnormal blood cation concentration), HP:0010927 (Abnormal blood inorganic cation concentration), HP:0004921 (Abnormal magnesium concentration), HP:0002917 (Hypomagnesemia)
GNC79	CKDu_mag_detox_proox_antiox - GNC079_S8_ME_L001_R.tsv	,ATXN3	,Likely Pathogenic	14:92071011	-/CTGCTGCTGCTGCTGCTGCTGCTGCTGCTG,-/TGCTGCTGCTGCTGCTGCTGCTGCTGCTGCTGCTGCTGCTG	Heterozygous	,Dominant	ATXN3, HP:0001939 (Abnormality of metabolism/homeostasis), HP:0032180 (Abnormal circulating metabolite concentration), HP:0003111 (Abnormal blood ion concentration), HP:0010929 (Abnormal blood cation concentration), HP:0010927 (Abnormal blood inorganic cation concentration), HP:0004921 (Abnormal magnesium concentration), HP:0002917 (Hypomagnesemia)	ATXN3	,Likely Pathogenic	14:92071011|-/CTGCTGCTGCTGCTGCTGCTGCTGCTGCTG,-/TGCTGCTGCTGCTGCTGCTGCTGCTGCTGCTGCTGCTGCTG	True	Heterozygous	,Dominant	ATXN3, HP:0001939 (Abnormality of metabolism/homeostasis), HP:0032180 (Abnormal circulating metabolite concentration), HP:0003111 (Abnormal blood ion concentration), HP:0010929 (Abnormal blood cation concentration), HP:0010927 (Abnormal blood inorganic cation concentration), HP:0004921 (Abnormal magnesium concentration), HP:0002917 (Hypomagnesemia)
GNC79	CKDu_mag_detox_proox_antiox - GNC079_S8_ME_L001_R.tsv	ATXN3,	Likely Pathogenic,	14:92071011	-/TGCTGCTGCTGCTGCTGCTGCTGCTGCTGCTGCTGCTGCTG,-/CTGCTGCTGCTGCTGCTGCTGCTGCTGCTGCTGCTG	Heterozygous	Dominant,	ATXN3, HP:0001939 (Abnormality of metabolism/homeostasis), HP:0032180 (Abnormal circulating metabolite concentration), HP:0003111 (Abnormal blood ion concentration), HP:0010929 (Abnormal blood cation concentration), HP:0010927 (Abnormal blood inorganic cation concentration), HP:0004921 (Abnormal magnesium concentration), HP:0002917 (Hypomagnesemia)	ATXN3	Likely Pathogenic,	14:92071011|-/TGCTGCTGCTGCTGCTGCTGCTGCTGCTGCTGCTGCTGCTG,-/CTGCTGCTGCTGCTGCTGCTGCTGCTGCTGCTGCTG	True	Heterozygous	Dominant,	ATXN3, HP:0001939 (Abnormality of metabolism/homeostasis), HP:0032180 (Abnormal circulating metabolite concentration), HP:0003111 (Abnormal blood ion concentration), HP:0010929 (Abnormal blood cation concentration), HP:0010927 (Abnormal blood inorganic cation concentration), HP:0004921 (Abnormal magnesium concentration), HP:0002917 (Hypomagnesemia)
GNC79	CKDu_mag_detox_proox_antiox - GNC079_S8_ME_L001_R.tsv	,ATXN3	,Likely Pathogenic	14:92071011	-/CTGCTGCTGCTGCTGCTGCTGCTGCTGCTGCTGCTGCTGCTGCTG,-/TGCTGCTGCTGCTGCTGCTGCTGCTGCTGCTGCTGCTGCTG	Heterozygous	,Dominant	ATXN3, HP:0001939 (Abnormality of metabolism/homeostasis), HP:0032180 (Abnormal circulating metabolite concentration), HP:0003111 (Abnormal blood ion concentration), HP:0010929 (Abnormal blood cation concentration), HP:0010927 (Abnormal blood inorganic cation concentration), HP:0004921 (Abnormal magnesium concentration), HP:0002917 (Hypomagnesemia)	ATXN3	,Likely Pathogenic	14:92071011|-/CTGCTGCTGCTGCTGCTGCTGCTGCTGCTGCTGCTGCTGCTGCTG,-/TGCTGCTGCTGCTGCTGCTGCTGCTGCTGCTGCTGCTGCTG	True	Heterozygous	,Dominant	ATXN3, HP:0001939 (Abnormality of metabolism/homeostasis), HP:0032180 (Abnormal circulating metabolite concentration), HP:0003111 (Abnormal blood ion concentration), HP:0010929 (Abnormal blood cation concentration), HP:0010927 (Abnormal blood inorganic cation concentration), HP:0004921 (Abnormal magnesium concentration), HP:0002917 (Hypomagnesemia)
GNC79	CKDu_mag_detox_proox_antiox - GNC079_S8_ME_L001_R.tsv	ATXN3,	Likely Pathogenic,	14:92071011	-/TGCTGCTGCTGCTGCTGCTGCTGCTGCTGCTGCTGCTGCTG,-/CTGCTGCTGCTGCTGCTGCTGCTGCTGCTGCTGCTGCTGCTGCTGCTGCTG	Heterozygous	Dominant,	ATXN3, HP:0001939 (Abnormality of metabolism/homeostasis), HP:0032180 (Abnormal circulating metabolite concentration), HP:0003111 (Abnormal blood ion concentration), HP:0010929 (Abnormal blood cation concentration), HP:0010927 (Abnormal blood inorganic cation concentration), HP:0004921 (Abnormal magnesium concentration), HP:0002917 (Hypomagnesemia)	ATXN3	Likely Pathogenic,	14:92071011|-/TGCTGCTGCTGCTGCTGCTGCTGCTGCTGCTGCTGCTGCTG,-/CTGCTGCTGCTGCTGCTGCTGCTGCTGCTGCTGCTGCTGCTGCTGCTGCTG	True	Heterozygous	Dominant,	ATXN3, HP:0001939 (Abnormality of metabolism/homeostasis), HP:0032180 (Abnormal circulating metabolite concentration), HP:0003111 (Abnormal blood ion concentration), HP:0010929 (Abnormal blood cation concentration), HP:0010927 (Abnormal blood inorganic cation concentration), HP:0004921 (Abnormal magnesium concentration), HP:0002917 (Hypomagnesemia)
GNC79	CKDu_mag_detox_proox_antiox - GNC079_S8_ME_L001_R.tsv	,ATXN3	,Likely Pathogenic	14:92071011	-/TGCTGCTGCTGCTG,-/TGCTGCTGCTGCTGCTGCTGCTGCTGCTGCTGCTGCTGCTG	Heterozygous	,Dominant	ATXN3, HP:0001939 (Abnormality of metabolism/homeostasis), HP:0032180 (Abnormal circulating metabolite concentration), HP:0003111 (Abnormal blood ion concentration), HP:0010929 (Abnormal blood cation concentration), HP:0010927 (Abnormal blood inorganic cation concentration), HP:0004921 (Abnormal magnesium concentration), HP:0002917 (Hypomagnesemia)	ATXN3	,Likely Pathogenic	14:92071011|-/TGCTGCTGCTGCTG,-/TGCTGCTGCTGCTGCTGCTGCTGCTGCTGCTGCTGCTGCTG	True	Heterozygous	,Dominant	ATXN3, HP:0001939 (Abnormality of metabolism/homeostasis), HP:0032180 (Abnormal circulating metabolite concentration), HP:0003111 (Abnormal blood ion concentration), HP:0010929 (Abnormal blood cation concentration), HP:0010927 (Abnormal blood inorganic cation concentration), HP:0004921 (Abnormal magnesium concentration), HP:0002917 (Hypomagnesemia)
GNC79	CKDu_mag_detox_proox_antiox - GNC079_S8_ME_L001_R.tsv	ATXN3,	Likely Pathogenic,	14:92071011	-/TGCTGCTGCTGCTGCTGCTGCTGCTGCTGCTGCTGCTGCTG,-/TGCTGCTGCTGCTGCTGCTG	Heterozygous	Dominant,	ATXN3, HP:0001939 (Abnormality of metabolism/homeostasis), HP:0032180 (Abnormal circulating metabolite concentration), HP:0003111 (Abnormal blood ion concentration), HP:0010929 (Abnormal blood cation concentration), HP:0010927 (Abnormal blood inorganic cation concentration), HP:0004921 (Abnormal magnesium concentration), HP:0002917 (Hypomagnesemia)	ATXN3	Likely Pathogenic,	14:92071011|-/TGCTGCTGCTGCTGCTGCTGCTGCTGCTGCTGCTGCTGCTG,-/TGCTGCTGCTGCTGCTGCTG	True	Heterozygous	Dominant,	ATXN3, HP:0001939 (Abnormality of metabolism/homeostasis), HP:0032180 (Abnormal circulating metabolite concentration), HP:0003111 (Abnormal blood ion concentration), HP:0010929 (Abnormal blood cation concentration), HP:0010927 (Abnormal blood inorganic cation concentration), HP:0004921 (Abnormal magnesium concentration), HP:0002917 (Hypomagnesemia)
GNC79	CKDu_mag_detox_proox_antiox - GNC079_S8_ME_L001_R.tsv	,ATXN3	,Likely Pathogenic	14:92071011	-/TGCTGCTGCTGCTGCTGCTGCTGCTGCTGCTGCTGCTG,-/TGCTGCTGCTGCTGCTGCTGCTGCTGCTGCTGCTGCTGCTG	Heterozygous	,Dominant	ATXN3, HP:0001939 (Abnormality of metabolism/homeostasis), HP:0032180 (Abnormal circulating metabolite concentration), HP:0003111 (Abnormal blood ion concentration), HP:0010929 (Abnormal blood cation concentration), HP:0010927 (Abnormal blood inorganic cation concentration), HP:0004921 (Abnormal magnesium concentration), HP:0002917 (Hypomagnesemia)	ATXN3	,Likely Pathogenic	14:92071011|-/TGCTGCTGCTGCTGCTGCTGCTGCTGCTGCTGCTGCTG,-/TGCTGCTGCTGCTGCTGCTGCTGCTGCTGCTGCTGCTGCTG	True	Heterozygous	,Dominant	ATXN3, HP:0001939 (Abnormality of metabolism/homeostasis), HP:0032180 (Abnormal circulating metabolite concentration), HP:0003111 (Abnormal blood ion concentration), HP:0010929 (Abnormal blood cation concentration), HP:0010927 (Abnormal blood inorganic cation concentration), HP:0004921 (Abnormal magnesium concentration), HP:0002917 (Hypomagnesemia)
GNC80	CKDu_mag_detox_proox_antiox - GNC080_S9_ME_L001_R.tsv	LFNG	Likely Pathogenic	7:2513248	-/GATG	Heterozygous	Recessive	LFNG, HP:0000002 (Abnormality of body height), HP:0001507 (Growth abnormality), HP:0000118 (Phenotypic abnormality), HP:0001939 (Abnormality of metabolism/homeostasis), HP:0032180 (Abnormal circulating metabolite concentration), HP:0003111 (Abnormal blood ion concentration), HP:0010929 (Abnormal blood cation concentration), HP:0010927 (Abnormal blood inorganic cation concentration), HP:0004921 (A…	LFNG	Likely Pathogenic	7:2513248|-/GATG	True	Heterozygous	Recessive	LFNG, HP:0000002 (Abnormality of body height), HP:0001507 (Growth abnormality), HP:0000118 (Phenotypic abnormality), HP:0001939 (Abnormality of metabolism/homeostasis), HP:0032180 (Abnormal circulating metabolite concentration), HP:0003111 (Abnormal blood ion concentration), HP:0010929 (Abnormal blood cation concentration), HP:0010927 (Abnormal blood inorganic cation concentration), HP:0004921 (A…
GNC80	CKDu_mag_detox_proox_antiox - GNC080_S9_ME_L001_R.tsv	,LFNG	,Likely Pathogenic	7:2513248	GATG/-,GATG/GATGGATG	Heterozygous	,Recessive	LFNG, HP:0000002 (Abnormality of body height), HP:0001507 (Growth abnormality), HP:0000118 (Phenotypic abnormality), HP:0001939 (Abnormality of metabolism/homeostasis), HP:0032180 (Abnormal circulating metabolite concentration), HP:0003111 (Abnormal blood ion concentration), HP:0010929 (Abnormal blood cation concentration), HP:0010927 (Abnormal blood inorganic cation concentration), HP:0004921 (A…	LFNG	,Likely Pathogenic	7:2513248|GATG/-,GATG/GATGGATG	True	Heterozygous	,Recessive	LFNG, HP:0000002 (Abnormality of body height), HP:0001507 (Growth abnormality), HP:0000118 (Phenotypic abnormality), HP:0001939 (Abnormality of metabolism/homeostasis), HP:0032180 (Abnormal circulating metabolite concentration), HP:0003111 (Abnormal blood ion concentration), HP:0010929 (Abnormal blood cation concentration), HP:0010927 (Abnormal blood inorganic cation concentration), HP:0004921 (A…
GNC80	CKDu_mag_detox_proox_antiox - GNC080_S9_ME_L001_R.tsv	PNPLA2	Likely Pathogenic	11:822407	A/G	Heterozygous	Recessive	PNPLA2, HP:0002155 (Hypertriglyceridemia), HP:0003077 (Hyperlipidemia), HP:0003119 (Abnormal circulating lipid concentration), HP:0430071 (Abnormal circulating organic compound concentration), HP:0032180 (Abnormal circulating metabolite concentration), HP:0003111 (Abnormal blood ion concentration), HP:0010929 (Abnormal blood cation concentration), HP:0010927 (Abnormal blood inorganic cation conce…	PNPLA2	Likely Pathogenic	11:822407|A/G	True	Heterozygous	Recessive	PNPLA2, HP:0002155 (Hypertriglyceridemia), HP:0003077 (Hyperlipidemia), HP:0003119 (Abnormal circulating lipid concentration), HP:0430071 (Abnormal circulating organic compound concentration), HP:0032180 (Abnormal circulating metabolite concentration), HP:0003111 (Abnormal blood ion concentration), HP:0010929 (Abnormal blood cation concentration), HP:0010927 (Abnormal blood inorganic cation conce…
GNC80	CKDu_mag_detox_proox_antiox - GNC080_S9_ME_L001_R.tsv	GYS2	Likely Pathogenic	12:21604580	G/A	Heterozygous	Recessive	GYS2, HP:0003077 (Hyperlipidemia), HP:0003119 (Abnormal circulating lipid concentration), HP:0430071 (Abnormal circulating organic compound concentration), HP:0032180 (Abnormal circulating metabolite concentration), HP:0003111 (Abnormal blood ion concentration), HP:0010929 (Abnormal blood cation concentration), HP:0010927 (Abnormal blood inorganic cation concentration), HP:0004921 (Abnormal magne…	GYS2	Likely Pathogenic	12:21604580|G/A	True	Heterozygous	Recessive	GYS2, HP:0003077 (Hyperlipidemia), HP:0003119 (Abnormal circulating lipid concentration), HP:0430071 (Abnormal circulating organic compound concentration), HP:0032180 (Abnormal circulating metabolite concentration), HP:0003111 (Abnormal blood ion concentration), HP:0010929 (Abnormal blood cation concentration), HP:0010927 (Abnormal blood inorganic cation concentration), HP:0004921 (Abnormal magne…
GNC80	CKDu_mag_detox_proox_antiox - GNC080_S9_ME_L001_R.tsv	ATXN3	Likely Pathogenic	14:92071010	-/G	Homozygous Variant	Dominant	ATXN3, HP:0001939 (Abnormality of metabolism/homeostasis), HP:0032180 (Abnormal circulating metabolite concentration), HP:0003111 (Abnormal blood ion concentration), HP:0010929 (Abnormal blood cation concentration), HP:0010927 (Abnormal blood inorganic cation concentration), HP:0004921 (Abnormal magnesium concentration), HP:0002917 (Hypomagnesemia)	ATXN3	Likely Pathogenic	14:92071010|-/G	True	Homozygous Variant	Dominant	ATXN3, HP:0001939 (Abnormality of metabolism/homeostasis), HP:0032180 (Abnormal circulating metabolite concentration), HP:0003111 (Abnormal blood ion concentration), HP:0010929 (Abnormal blood cation concentration), HP:0010927 (Abnormal blood inorganic cation concentration), HP:0004921 (Abnormal magnesium concentration), HP:0002917 (Hypomagnesemia)
GNC80	CKDu_mag_detox_proox_antiox - GNC080_S9_ME_L001_R.tsv	ATXN3	Likely Pathogenic	14:92071011	-/TGCTGCTGCTGCTGCTGCTG	Heterozygous	Dominant	ATXN3, HP:0001939 (Abnormality of metabolism/homeostasis), HP:0032180 (Abnormal circulating metabolite concentration), HP:0003111 (Abnormal blood ion concentration), HP:0010929 (Abnormal blood cation concentration), HP:0010927 (Abnormal blood inorganic cation concentration), HP:0004921 (Abnormal magnesium concentration), HP:0002917 (Hypomagnesemia)	ATXN3	Likely Pathogenic	14:92071011|-/TGCTGCTGCTGCTGCTGCTG	True	Heterozygous	Dominant	ATXN3, HP:0001939 (Abnormality of metabolism/homeostasis), HP:0032180 (Abnormal circulating metabolite concentration), HP:0003111 (Abnormal blood ion concentration), HP:0010929 (Abnormal blood cation concentration), HP:0010927 (Abnormal blood inorganic cation concentration), HP:0004921 (Abnormal magnesium concentration), HP:0002917 (Hypomagnesemia)
GNC80	CKDu_mag_detox_proox_antiox - GNC080_S9_ME_L001_R.tsv	ATXN3	Likely Pathogenic	14:92071011	-/TGCTGCTGCTGCTGCTGCTGCTGCTGCTGCTGCTGCTGCTG	Heterozygous	Dominant	ATXN3, HP:0001939 (Abnormality of metabolism/homeostasis), HP:0032180 (Abnormal circulating metabolite concentration), HP:0003111 (Abnormal blood ion concentration), HP:0010929 (Abnormal blood cation concentration), HP:0010927 (Abnormal blood inorganic cation concentration), HP:0004921 (Abnormal magnesium concentration), HP:0002917 (Hypomagnesemia)	ATXN3	Likely Pathogenic	14:92071011|-/TGCTGCTGCTGCTGCTGCTGCTGCTGCTGCTGCTGCTGCTG	True	Heterozygous	Dominant	ATXN3, HP:0001939 (Abnormality of metabolism/homeostasis), HP:0032180 (Abnormal circulating metabolite concentration), HP:0003111 (Abnormal blood ion concentration), HP:0010929 (Abnormal blood cation concentration), HP:0010927 (Abnormal blood inorganic cation concentration), HP:0004921 (Abnormal magnesium concentration), HP:0002917 (Hypomagnesemia)
GNC80	CKDu_mag_detox_proox_antiox - GNC080_S9_ME_L001_R.tsv	,ATXN3	,Likely Pathogenic	14:92071011	-/CTGCTGCTGCTGCTGCTGCTGCTGCTG,-/TGCTGCTGCTGCTGCTGCTGCTGCTGCTGCTGCTGCTGCTG	Heterozygous	,Dominant	ATXN3, HP:0001939 (Abnormality of metabolism/homeostasis), HP:0032180 (Abnormal circulating metabolite concentration), HP:0003111 (Abnormal blood ion concentration), HP:0010929 (Abnormal blood cation concentration), HP:0010927 (Abnormal blood inorganic cation concentration), HP:0004921 (Abnormal magnesium concentration), HP:0002917 (Hypomagnesemia)	ATXN3	,Likely Pathogenic	14:92071011|-/CTGCTGCTGCTGCTGCTGCTGCTGCTG,-/TGCTGCTGCTGCTGCTGCTGCTGCTGCTGCTGCTGCTGCTG	True	Heterozygous	,Dominant	ATXN3, HP:0001939 (Abnormality of metabolism/homeostasis), HP:0032180 (Abnormal circulating metabolite concentration), HP:0003111 (Abnormal blood ion concentration), HP:0010929 (Abnormal blood cation concentration), HP:0010927 (Abnormal blood inorganic cation concentration), HP:0004921 (Abnormal magnesium concentration), HP:0002917 (Hypomagnesemia)
GNC80	CKDu_mag_detox_proox_antiox - GNC080_S9_ME_L001_R.tsv	,ATXN3	,Likely Pathogenic	14:92071011	-/CTGCTGCTGCTGCTGCTGCTGCTGCTGCTG,-/TGCTGCTGCTGCTGCTGCTG	Heterozygous	,Dominant	ATXN3, HP:0001939 (Abnormality of metabolism/homeostasis), HP:0032180 (Abnormal circulating metabolite concentration), HP:0003111 (Abnormal blood ion concentration), HP:0010929 (Abnormal blood cation concentration), HP:0010927 (Abnormal blood inorganic cation concentration), HP:0004921 (Abnormal magnesium concentration), HP:0002917 (Hypomagnesemia)	ATXN3	,Likely Pathogenic	14:92071011|-/CTGCTGCTGCTGCTGCTGCTGCTGCTGCTG,-/TGCTGCTGCTGCTGCTGCTG	True	Heterozygous	,Dominant	ATXN3, HP:0001939 (Abnormality of metabolism/homeostasis), HP:0032180 (Abnormal circulating metabolite concentration), HP:0003111 (Abnormal blood ion concentration), HP:0010929 (Abnormal blood cation concentration), HP:0010927 (Abnormal blood inorganic cation concentration), HP:0004921 (Abnormal magnesium concentration), HP:0002917 (Hypomagnesemia)
GNC80	CKDu_mag_detox_proox_antiox - GNC080_S9_ME_L001_R.tsv	,ATXN3	,Likely Pathogenic	14:92071011	-/CTGCTGCTGCTGCTGCTGCTGCTGCTGCTG,-/TGCTGCTGCTGCTGCTGCTGCTGCTGCTGCTGCTGCTGCTG	Heterozygous	,Dominant	ATXN3, HP:0001939 (Abnormality of metabolism/homeostasis), HP:0032180 (Abnormal circulating metabolite concentration), HP:0003111 (Abnormal blood ion concentration), HP:0010929 (Abnormal blood cation concentration), HP:0010927 (Abnormal blood inorganic cation concentration), HP:0004921 (Abnormal magnesium concentration), HP:0002917 (Hypomagnesemia)	ATXN3	,Likely Pathogenic	14:92071011|-/CTGCTGCTGCTGCTGCTGCTGCTGCTGCTG,-/TGCTGCTGCTGCTGCTGCTGCTGCTGCTGCTGCTGCTGCTG	True	Heterozygous	,Dominant	ATXN3, HP:0001939 (Abnormality of metabolism/homeostasis), HP:0032180 (Abnormal circulating metabolite concentration), HP:0003111 (Abnormal blood ion concentration), HP:0010929 (Abnormal blood cation concentration), HP:0010927 (Abnormal blood inorganic cation concentration), HP:0004921 (Abnormal magnesium concentration), HP:0002917 (Hypomagnesemia)
GNC80	CKDu_mag_detox_proox_antiox - GNC080_S9_ME_L001_R.tsv	ATXN3,	Likely Pathogenic,	14:92071011	-/TGCTGCTGCTGCTGCTGCTGCTGCTGCTGCTGCTGCTGCTG,-/CTGCTGCTGCTGCTGCTGCTGCTGCTGCTGCTGCTG	Heterozygous	Dominant,	ATXN3, HP:0001939 (Abnormality of metabolism/homeostasis), HP:0032180 (Abnormal circulating metabolite concentration), HP:0003111 (Abnormal blood ion concentration), HP:0010929 (Abnormal blood cation concentration), HP:0010927 (Abnormal blood inorganic cation concentration), HP:0004921 (Abnormal magnesium concentration), HP:0002917 (Hypomagnesemia)	ATXN3	Likely Pathogenic,	14:92071011|-/TGCTGCTGCTGCTGCTGCTGCTGCTGCTGCTGCTGCTGCTG,-/CTGCTGCTGCTGCTGCTGCTGCTGCTGCTGCTGCTG	True	Heterozygous	Dominant,	ATXN3, HP:0001939 (Abnormality of metabolism/homeostasis), HP:0032180 (Abnormal circulating metabolite concentration), HP:0003111 (Abnormal blood ion concentration), HP:0010929 (Abnormal blood cation concentration), HP:0010927 (Abnormal blood inorganic cation concentration), HP:0004921 (Abnormal magnesium concentration), HP:0002917 (Hypomagnesemia)
GNC80	CKDu_mag_detox_proox_antiox - GNC080_S9_ME_L001_R.tsv	,ATXN3	,Likely Pathogenic	14:92071011	-/CTGCTGCTGCTGCTGCTGCTGCTGCTGCTGCTGCTGCTGCTGCTG,-/TGCTGCTGCTGCTGCTGCTGCTGCTGCTGCTGCTGCTGCTG	Heterozygous	,Dominant	ATXN3, HP:0001939 (Abnormality of metabolism/homeostasis), HP:0032180 (Abnormal circulating metabolite concentration), HP:0003111 (Abnormal blood ion concentration), HP:0010929 (Abnormal blood cation concentration), HP:0010927 (Abnormal blood inorganic cation concentration), HP:0004921 (Abnormal magnesium concentration), HP:0002917 (Hypomagnesemia)	ATXN3	,Likely Pathogenic	14:92071011|-/CTGCTGCTGCTGCTGCTGCTGCTGCTGCTGCTGCTGCTGCTGCTG,-/TGCTGCTGCTGCTGCTGCTGCTGCTGCTGCTGCTGCTGCTG	True	Heterozygous	,Dominant	ATXN3, HP:0001939 (Abnormality of metabolism/homeostasis), HP:0032180 (Abnormal circulating metabolite concentration), HP:0003111 (Abnormal blood ion concentration), HP:0010929 (Abnormal blood cation concentration), HP:0010927 (Abnormal blood inorganic cation concentration), HP:0004921 (Abnormal magnesium concentration), HP:0002917 (Hypomagnesemia)
GNC80	CKDu_mag_detox_proox_antiox - GNC080_S9_ME_L001_R.tsv	ATXN3,	Likely Pathogenic,	14:92071011	-/TGCTGCTGCTGCTGCTGCTGCTGCTGCTGCTGCTGCTGCTG,-/CTGCTGCTGCTGCTGCTGCTGCTGCTGCTGCTGCTGCTGCTGCTGCTGCTG	Heterozygous	Dominant,	ATXN3, HP:0001939 (Abnormality of metabolism/homeostasis), HP:0032180 (Abnormal circulating metabolite concentration), HP:0003111 (Abnormal blood ion concentration), HP:0010929 (Abnormal blood cation concentration), HP:0010927 (Abnormal blood inorganic cation concentration), HP:0004921 (Abnormal magnesium concentration), HP:0002917 (Hypomagnesemia)	ATXN3	Likely Pathogenic,	14:92071011|-/TGCTGCTGCTGCTGCTGCTGCTGCTGCTGCTGCTGCTGCTG,-/CTGCTGCTGCTGCTGCTGCTGCTGCTGCTGCTGCTGCTGCTGCTGCTGCTG	True	Heterozygous	Dominant,	ATXN3, HP:0001939 (Abnormality of metabolism/homeostasis), HP:0032180 (Abnormal circulating metabolite concentration), HP:0003111 (Abnormal blood ion concentration), HP:0010929 (Abnormal blood cation concentration), HP:0010927 (Abnormal blood inorganic cation concentration), HP:0004921 (Abnormal magnesium concentration), HP:0002917 (Hypomagnesemia)
GNC80	CKDu_mag_detox_proox_antiox - GNC080_S9_ME_L001_R.tsv	,ATXN3	,Likely Pathogenic	14:92071011	-/TGCTGCTGCTGCTG,-/TGCTGCTGCTGCTGCTGCTGCTGCTGCTGCTGCTGCTGCTG	Heterozygous	,Dominant	ATXN3, HP:0001939 (Abnormality of metabolism/homeostasis), HP:0032180 (Abnormal circulating metabolite concentration), HP:0003111 (Abnormal blood ion concentration), HP:0010929 (Abnormal blood cation concentration), HP:0010927 (Abnormal blood inorganic cation concentration), HP:0004921 (Abnormal magnesium concentration), HP:0002917 (Hypomagnesemia)	ATXN3	,Likely Pathogenic	14:92071011|-/TGCTGCTGCTGCTG,-/TGCTGCTGCTGCTGCTGCTGCTGCTGCTGCTGCTGCTGCTG	True	Heterozygous	,Dominant	ATXN3, HP:0001939 (Abnormality of metabolism/homeostasis), HP:0032180 (Abnormal circulating metabolite concentration), HP:0003111 (Abnormal blood ion concentration), HP:0010929 (Abnormal blood cation concentration), HP:0010927 (Abnormal blood inorganic cation concentration), HP:0004921 (Abnormal magnesium concentration), HP:0002917 (Hypomagnesemia)
GNC80	CKDu_mag_detox_proox_antiox - GNC080_S9_ME_L001_R.tsv	ATXN3,ATXN3	Likely Pathogenic,Likely Pathogenic	14:92071011	-/TGCTGCTGCTGCTGCTGCTGCTGCTGCTGCTGCTGCTGCTG,-/TGCTGCTGCTGCTGCTGCTG	Heterozygous	Dominant,Dominant	ATXN3, HP:0001939 (Abnormality of metabolism/homeostasis), HP:0032180 (Abnormal circulating metabolite concentration), HP:0003111 (Abnormal blood ion concentration), HP:0010929 (Abnormal blood cation concentration), HP:0010927 (Abnormal blood inorganic cation concentration), HP:0004921 (Abnormal magnesium concentration), HP:0002917 (Hypomagnesemia)	ATXN3	Likely Pathogenic,Likely Pathogenic	14:92071011|-/TGCTGCTGCTGCTGCTGCTGCTGCTGCTGCTGCTGCTGCTG,-/TGCTGCTGCTGCTGCTGCTG	True	Heterozygous	Dominant,Dominant	ATXN3, HP:0001939 (Abnormality of metabolism/homeostasis), HP:0032180 (Abnormal circulating metabolite concentration), HP:0003111 (Abnormal blood ion concentration), HP:0010929 (Abnormal blood cation concentration), HP:0010927 (Abnormal blood inorganic cation concentration), HP:0004921 (Abnormal magnesium concentration), HP:0002917 (Hypomagnesemia)
GNC80	CKDu_mag_detox_proox_antiox - GNC080_S9_ME_L001_R.tsv	,ATXN3	,Likely Pathogenic	14:92071011	-/TGCTGCTGCTGCTGCTGCTGCTGCTGCTGCTGCTGCTG,-/TGCTGCTGCTGCTGCTGCTGCTGCTGCTGCTGCTGCTGCTG	Heterozygous	,Dominant	ATXN3, HP:0001939 (Abnormality of metabolism/homeostasis), HP:0032180 (Abnormal circulating metabolite concentration), HP:0003111 (Abnormal blood ion concentration), HP:0010929 (Abnormal blood cation concentration), HP:0010927 (Abnormal blood inorganic cation concentration), HP:0004921 (Abnormal magnesium concentration), HP:0002917 (Hypomagnesemia)	ATXN3	,Likely Pathogenic	14:92071011|-/TGCTGCTGCTGCTGCTGCTGCTGCTGCTGCTGCTGCTG,-/TGCTGCTGCTGCTGCTGCTGCTGCTGCTGCTGCTGCTGCTG	True	Heterozygous	,Dominant	ATXN3, HP:0001939 (Abnormality of metabolism/homeostasis), HP:0032180 (Abnormal circulating metabolite concentration), HP:0003111 (Abnormal blood ion concentration), HP:0010929 (Abnormal blood cation concentration), HP:0010927 (Abnormal blood inorganic cation concentration), HP:0004921 (Abnormal magnesium concentration), HP:0002917 (Hypomagnesemia)
GNC80	CKDu_mag_detox_proox_antiox - GNC080_S9_ME_L001_R.tsv	NAGLU	Likely Pathogenic	17:42538394	C/T	Heterozygous	Recessive	NAGLU, HP:0001939 (Abnormality of metabolism/homeostasis), HP:0032180 (Abnormal circulating metabolite concentration), HP:0003111 (Abnormal blood ion concentration), HP:0010929 (Abnormal blood cation concentration), HP:0010927 (Abnormal blood inorganic cation concentration), HP:0004921 (Abnormal magnesium concentration), HP:0002917 (Hypomagnesemia)	NAGLU	Likely Pathogenic	17:42538394|C/T	True	Heterozygous	Recessive	NAGLU, HP:0001939 (Abnormality of metabolism/homeostasis), HP:0032180 (Abnormal circulating metabolite concentration), HP:0003111 (Abnormal blood ion concentration), HP:0010929 (Abnormal blood cation concentration), HP:0010927 (Abnormal blood inorganic cation concentration), HP:0004921 (Abnormal magnesium concentration), HP:0002917 (Hypomagnesemia)
GNC80	CKDu_mag_detox_proox_antiox - GNC080_S9_ME_L001_R.tsv	HS6ST2,LOC124905219	Likely Pathogenic,VUS/Conflicting	X:132958585	A/T,A/T	Homozygous Variant	Recessive,Default (Recessive)	HS6ST2, HP:0003112 (Abnormal circulating amino acid concentration), HP:0004354 (Abnormal circulating carboxylic acid concentration), HP:0430071 (Abnormal circulating organic compound concentration), HP:0032180 (Abnormal circulating metabolite concentration), HP:0003111 (Abnormal blood ion concentration), HP:0010929 (Abnormal blood cation concentration), HP:0010927 (Abnormal blood inorganic cation…	LOC124905219	Likely Pathogenic,VUS/Conflicting	X:132958585|A/T,A/T	True	Homozygous Variant	Recessive,Default (Recessive)	HS6ST2, HP:0003112 (Abnormal circulating amino acid concentration), HP:0004354 (Abnormal circulating carboxylic acid concentration), HP:0430071 (Abnormal circulating organic compound concentration), HP:0032180 (Abnormal circulating metabolite concentration), HP:0003111 (Abnormal blood ion concentration), HP:0010929 (Abnormal blood cation concentration), HP:0010927 (Abnormal blood inorganic cation…
GNC81	CKDu_mag_detox_proox_antiox - GNC081_S10_ME_L001_R.tsv	ALPL	Pathogenic	1:21568112	G/T	Heterozygous	Recessive	ALPL, HP:0003072 (Hypercalcemia), HP:0004363 (Abnormal circulating calcium concentration), HP:0010927 (Abnormal blood inorganic cation concentration), HP:0004921 (Abnormal magnesium concentration), HP:0002917 (Hypomagnesemia)	ALPL	Pathogenic	1:21568112|G/T	True	Heterozygous	Recessive	ALPL, HP:0003072 (Hypercalcemia), HP:0004363 (Abnormal circulating calcium concentration), HP:0010927 (Abnormal blood inorganic cation concentration), HP:0004921 (Abnormal magnesium concentration), HP:0002917 (Hypomagnesemia)
GNC81	CKDu_mag_detox_proox_antiox - GNC081_S10_ME_L001_R.tsv	FIP1L1	Likely Pathogenic	4:53453081	AG/-	Heterozygous	Default (Recessive)	FIP1L1, HP:0000790 (Hematuria), HP:0012614 (Abnormal urine cytology), HP:0003110 (Abnormality of urine homeostasis), HP:0001939 (Abnormality of metabolism/homeostasis), HP:0032180 (Abnormal circulating metabolite concentration), HP:0003111 (Abnormal blood ion concentration), HP:0010929 (Abnormal blood cation concentration), HP:0010927 (Abnormal blood inorganic cation concentration), HP:0004921 (A…	FIP1L1	Likely Pathogenic	4:53453081|AG/-	True	Heterozygous	Default (Recessive)	FIP1L1, HP:0000790 (Hematuria), HP:0012614 (Abnormal urine cytology), HP:0003110 (Abnormality of urine homeostasis), HP:0001939 (Abnormality of metabolism/homeostasis), HP:0032180 (Abnormal circulating metabolite concentration), HP:0003111 (Abnormal blood ion concentration), HP:0010929 (Abnormal blood cation concentration), HP:0010927 (Abnormal blood inorganic cation concentration), HP:0004921 (A…
GNC81	CKDu_mag_detox_proox_antiox - GNC081_S10_ME_L001_R.tsv	GYS2	Likely Pathogenic	12:21604580	G/A	Heterozygous	Recessive	GYS2, HP:0003077 (Hyperlipidemia), HP:0003119 (Abnormal circulating lipid concentration), HP:0430071 (Abnormal circulating organic compound concentration), HP:0032180 (Abnormal circulating metabolite concentration), HP:0003111 (Abnormal blood ion concentration), HP:0010929 (Abnormal blood cation concentration), HP:0010927 (Abnormal blood inorganic cation concentration), HP:0004921 (Abnormal magne…	GYS2	Likely Pathogenic	12:21604580|G/A	True	Heterozygous	Recessive	GYS2, HP:0003077 (Hyperlipidemia), HP:0003119 (Abnormal circulating lipid concentration), HP:0430071 (Abnormal circulating organic compound concentration), HP:0032180 (Abnormal circulating metabolite concentration), HP:0003111 (Abnormal blood ion concentration), HP:0010929 (Abnormal blood cation concentration), HP:0010927 (Abnormal blood inorganic cation concentration), HP:0004921 (Abnormal magne…
GNC81	CKDu_mag_detox_proox_antiox - GNC081_S10_ME_L001_R.tsv	IGF1,LINC02456	Likely Pathogenic,VUS/Conflicting	12:102481776	-/T,-/T	Heterozygous	Recessive,Default (Recessive)	IGF1, HP:0002904 (Hyperbilirubinemia), HP:0033479 (Abnormal circulating bilirubin concentration), HP:0010995 (Abnormal circulating dicarboxylic acid concentration), HP:0004354 (Abnormal circulating carboxylic acid concentration), HP:0430071 (Abnormal circulating organic compound concentration), HP:0032180 (Abnormal circulating metabolite concentration), HP:0003111 (Abnormal blood ion concentratio…	LINC02456	Likely Pathogenic,VUS/Conflicting	12:102481776|-/T,-/T	True	Heterozygous	Recessive,Default (Recessive)	IGF1, HP:0002904 (Hyperbilirubinemia), HP:0033479 (Abnormal circulating bilirubin concentration), HP:0010995 (Abnormal circulating dicarboxylic acid concentration), HP:0004354 (Abnormal circulating carboxylic acid concentration), HP:0430071 (Abnormal circulating organic compound concentration), HP:0032180 (Abnormal circulating metabolite concentration), HP:0003111 (Abnormal blood ion concentratio…
GNC81	CKDu_mag_detox_proox_antiox - GNC081_S10_ME_L001_R.tsv	ATXN3	Likely Pathogenic	14:92071010	-/G	Heterozygous	Dominant	ATXN3, HP:0001939 (Abnormality of metabolism/homeostasis), HP:0032180 (Abnormal circulating metabolite concentration), HP:0003111 (Abnormal blood ion concentration), HP:0010929 (Abnormal blood cation concentration), HP:0010927 (Abnormal blood inorganic cation concentration), HP:0004921 (Abnormal magnesium concentration), HP:0002917 (Hypomagnesemia)	ATXN3	Likely Pathogenic	14:92071010|-/G	True	Heterozygous	Dominant	ATXN3, HP:0001939 (Abnormality of metabolism/homeostasis), HP:0032180 (Abnormal circulating metabolite concentration), HP:0003111 (Abnormal blood ion concentration), HP:0010929 (Abnormal blood cation concentration), HP:0010927 (Abnormal blood inorganic cation concentration), HP:0004921 (Abnormal magnesium concentration), HP:0002917 (Hypomagnesemia)
GNC81	CKDu_mag_detox_proox_antiox - GNC081_S10_ME_L001_R.tsv	ATXN3	Likely Pathogenic	14:92071011	-/TGCTGCTGCTGCTGCTG	Heterozygous	Dominant	ATXN3, HP:0001939 (Abnormality of metabolism/homeostasis), HP:0032180 (Abnormal circulating metabolite concentration), HP:0003111 (Abnormal blood ion concentration), HP:0010929 (Abnormal blood cation concentration), HP:0010927 (Abnormal blood inorganic cation concentration), HP:0004921 (Abnormal magnesium concentration), HP:0002917 (Hypomagnesemia)	ATXN3	Likely Pathogenic	14:92071011|-/TGCTGCTGCTGCTGCTG	True	Heterozygous	Dominant	ATXN3, HP:0001939 (Abnormality of metabolism/homeostasis), HP:0032180 (Abnormal circulating metabolite concentration), HP:0003111 (Abnormal blood ion concentration), HP:0010929 (Abnormal blood cation concentration), HP:0010927 (Abnormal blood inorganic cation concentration), HP:0004921 (Abnormal magnesium concentration), HP:0002917 (Hypomagnesemia)
GNC81	CKDu_mag_detox_proox_antiox - GNC081_S10_ME_L001_R.tsv	ATXN3,ATXN3	Likely Benign,Likely Pathogenic	14:92071011	-/CTGCTGCTGCTGCTGCTGCTGCTGCTG,-/TGCTGCTGCTGCTGCTG	Heterozygous	Dominant,Dominant	ATXN3, HP:0001939 (Abnormality of metabolism/homeostasis), HP:0032180 (Abnormal circulating metabolite concentration), HP:0003111 (Abnormal blood ion concentration), HP:0010929 (Abnormal blood cation concentration), HP:0010927 (Abnormal blood inorganic cation concentration), HP:0004921 (Abnormal magnesium concentration), HP:0002917 (Hypomagnesemia)	ATXN3	Likely Benign,Likely Pathogenic	14:92071011|-/CTGCTGCTGCTGCTGCTGCTGCTGCTG,-/TGCTGCTGCTGCTGCTG	True	Heterozygous	Dominant,Dominant	ATXN3, HP:0001939 (Abnormality of metabolism/homeostasis), HP:0032180 (Abnormal circulating metabolite concentration), HP:0003111 (Abnormal blood ion concentration), HP:0010929 (Abnormal blood cation concentration), HP:0010927 (Abnormal blood inorganic cation concentration), HP:0004921 (Abnormal magnesium concentration), HP:0002917 (Hypomagnesemia)
GNC81	CKDu_mag_detox_proox_antiox - GNC081_S10_ME_L001_R.tsv	ATXN3,	Likely Pathogenic,	14:92071011	-/TGCTGCTGCTGCTGCTG,-/TGCTGCTGCTGCTG	Heterozygous	Dominant,	ATXN3, HP:0001939 (Abnormality of metabolism/homeostasis), HP:0032180 (Abnormal circulating metabolite concentration), HP:0003111 (Abnormal blood ion concentration), HP:0010929 (Abnormal blood cation concentration), HP:0010927 (Abnormal blood inorganic cation concentration), HP:0004921 (Abnormal magnesium concentration), HP:0002917 (Hypomagnesemia)	ATXN3	Likely Pathogenic,	14:92071011|-/TGCTGCTGCTGCTGCTG,-/TGCTGCTGCTGCTG	True	Heterozygous	Dominant,	ATXN3, HP:0001939 (Abnormality of metabolism/homeostasis), HP:0032180 (Abnormal circulating metabolite concentration), HP:0003111 (Abnormal blood ion concentration), HP:0010929 (Abnormal blood cation concentration), HP:0010927 (Abnormal blood inorganic cation concentration), HP:0004921 (Abnormal magnesium concentration), HP:0002917 (Hypomagnesemia)
GNC81	CKDu_mag_detox_proox_antiox - GNC081_S10_ME_L001_R.tsv	,ATXN3	,Likely Pathogenic	14:92071011	-/TGCTGCTGCTGCTGCTGCTGCTGCTGCTGCTGCTGCTG,-/TGCTGCTGCTGCTGCTG	Heterozygous	,Dominant	ATXN3, HP:0001939 (Abnormality of metabolism/homeostasis), HP:0032180 (Abnormal circulating metabolite concentration), HP:0003111 (Abnormal blood ion concentration), HP:0010929 (Abnormal blood cation concentration), HP:0010927 (Abnormal blood inorganic cation concentration), HP:0004921 (Abnormal magnesium concentration), HP:0002917 (Hypomagnesemia)	ATXN3	,Likely Pathogenic	14:92071011|-/TGCTGCTGCTGCTGCTGCTGCTGCTGCTGCTGCTGCTG,-/TGCTGCTGCTGCTGCTG	True	Heterozygous	,Dominant	ATXN3, HP:0001939 (Abnormality of metabolism/homeostasis), HP:0032180 (Abnormal circulating metabolite concentration), HP:0003111 (Abnormal blood ion concentration), HP:0010929 (Abnormal blood cation concentration), HP:0010927 (Abnormal blood inorganic cation concentration), HP:0004921 (Abnormal magnesium concentration), HP:0002917 (Hypomagnesemia)
GNC81	CKDu_mag_detox_proox_antiox - GNC081_S10_ME_L001_R.tsv	MYO5B	Likely Pathogenic	18:49864140	C/-	Heterozygous	Recessive	MYO5B, HP:0002904 (Hyperbilirubinemia), HP:0033479 (Abnormal circulating bilirubin concentration), HP:0010995 (Abnormal circulating dicarboxylic acid concentration), HP:0004354 (Abnormal circulating carboxylic acid concentration), HP:0430071 (Abnormal circulating organic compound concentration), HP:0032180 (Abnormal circulating metabolite concentration), HP:0003111 (Abnormal blood ion concentrati…	MYO5B	Likely Pathogenic	18:49864140|C/-	True	Heterozygous	Recessive	MYO5B, HP:0002904 (Hyperbilirubinemia), HP:0033479 (Abnormal circulating bilirubin concentration), HP:0010995 (Abnormal circulating dicarboxylic acid concentration), HP:0004354 (Abnormal circulating carboxylic acid concentration), HP:0430071 (Abnormal circulating organic compound concentration), HP:0032180 (Abnormal circulating metabolite concentration), HP:0003111 (Abnormal blood ion concentrati…
GNC82	CKDu_mag_detox_proox_antiox - GNC082_S11_ME_L001_R.tsv	APOB	Likely Pathogenic	2:21002122	AAGTA/-	Heterozygous	Dominant	APOB, HP:0002155 (Hypertriglyceridemia), HP:0003077 (Hyperlipidemia), HP:0003119 (Abnormal circulating lipid concentration), HP:0430071 (Abnormal circulating organic compound concentration), HP:0032180 (Abnormal circulating metabolite concentration), HP:0003111 (Abnormal blood ion concentration), HP:0010929 (Abnormal blood cation concentration), HP:0010927 (Abnormal blood inorganic cation concent…	APOB	Likely Pathogenic	2:21002122|AAGTA/-	True	Heterozygous	Dominant	APOB, HP:0002155 (Hypertriglyceridemia), HP:0003077 (Hyperlipidemia), HP:0003119 (Abnormal circulating lipid concentration), HP:0430071 (Abnormal circulating organic compound concentration), HP:0032180 (Abnormal circulating metabolite concentration), HP:0003111 (Abnormal blood ion concentration), HP:0010929 (Abnormal blood cation concentration), HP:0010927 (Abnormal blood inorganic cation concent…
GNC82	CKDu_mag_detox_proox_antiox - GNC082_S11_ME_L001_R.tsv	FIP1L1	Likely Pathogenic	4:53453081	AG/-	Heterozygous	Default (Recessive)	FIP1L1, HP:0000790 (Hematuria), HP:0012614 (Abnormal urine cytology), HP:0003110 (Abnormality of urine homeostasis), HP:0001939 (Abnormality of metabolism/homeostasis), HP:0032180 (Abnormal circulating metabolite concentration), HP:0003111 (Abnormal blood ion concentration), HP:0010929 (Abnormal blood cation concentration), HP:0010927 (Abnormal blood inorganic cation concentration), HP:0004921 (A…	FIP1L1	Likely Pathogenic	4:53453081|AG/-	True	Heterozygous	Default (Recessive)	FIP1L1, HP:0000790 (Hematuria), HP:0012614 (Abnormal urine cytology), HP:0003110 (Abnormality of urine homeostasis), HP:0001939 (Abnormality of metabolism/homeostasis), HP:0032180 (Abnormal circulating metabolite concentration), HP:0003111 (Abnormal blood ion concentration), HP:0010929 (Abnormal blood cation concentration), HP:0010927 (Abnormal blood inorganic cation concentration), HP:0004921 (A…
GNC82	CKDu_mag_detox_proox_antiox - GNC082_S11_ME_L001_R.tsv	HLA-DRB1	Likely Pathogenic	6:32581803	G/-	Heterozygous	Dominant	HLA-DRB1, HP:0003072 (Hypercalcemia), HP:0004363 (Abnormal circulating calcium concentration), HP:0010927 (Abnormal blood inorganic cation concentration), HP:0004921 (Abnormal magnesium concentration), HP:0002917 (Hypomagnesemia)	HLA-DRB1	Likely Pathogenic	6:32581803|G/-	True	Heterozygous	Dominant	HLA-DRB1, HP:0003072 (Hypercalcemia), HP:0004363 (Abnormal circulating calcium concentration), HP:0010927 (Abnormal blood inorganic cation concentration), HP:0004921 (Abnormal magnesium concentration), HP:0002917 (Hypomagnesemia)
GNC82	CKDu_mag_detox_proox_antiox - GNC082_S11_ME_L001_R.tsv	HLA-DRB1	Likely Pathogenic	6:32581808	-/T	Heterozygous	Dominant	HLA-DRB1, HP:0003072 (Hypercalcemia), HP:0004363 (Abnormal circulating calcium concentration), HP:0010927 (Abnormal blood inorganic cation concentration), HP:0004921 (Abnormal magnesium concentration), HP:0002917 (Hypomagnesemia)	HLA-DRB1	Likely Pathogenic	6:32581808|-/T	True	Heterozygous	Dominant	HLA-DRB1, HP:0003072 (Hypercalcemia), HP:0004363 (Abnormal circulating calcium concentration), HP:0010927 (Abnormal blood inorganic cation concentration), HP:0004921 (Abnormal magnesium concentration), HP:0002917 (Hypomagnesemia)
GNC82	CKDu_mag_detox_proox_antiox - GNC082_S11_ME_L001_R.tsv	HLA-DRB1	Likely Pathogenic	6:32584158	G/T	Heterozygous	Dominant	HLA-DRB1, HP:0003072 (Hypercalcemia), HP:0004363 (Abnormal circulating calcium concentration), HP:0010927 (Abnormal blood inorganic cation concentration), HP:0004921 (Abnormal magnesium concentration), HP:0002917 (Hypomagnesemia)	HLA-DRB1	Likely Pathogenic	6:32584158|G/T	True	Heterozygous	Dominant	HLA-DRB1, HP:0003072 (Hypercalcemia), HP:0004363 (Abnormal circulating calcium concentration), HP:0010927 (Abnormal blood inorganic cation concentration), HP:0004921 (Abnormal magnesium concentration), HP:0002917 (Hypomagnesemia)
GNC82	CKDu_mag_detox_proox_antiox - GNC082_S11_ME_L001_R.tsv	LFNG	Likely Pathogenic	7:2513248	-/GATG	Heterozygous	Recessive	LFNG, HP:0000002 (Abnormality of body height), HP:0001507 (Growth abnormality), HP:0000118 (Phenotypic abnormality), HP:0001939 (Abnormality of metabolism/homeostasis), HP:0032180 (Abnormal circulating metabolite concentration), HP:0003111 (Abnormal blood ion concentration), HP:0010929 (Abnormal blood cation concentration), HP:0010927 (Abnormal blood inorganic cation concentration), HP:0004921 (A…	LFNG	Likely Pathogenic	7:2513248|-/GATG	True	Heterozygous	Recessive	LFNG, HP:0000002 (Abnormality of body height), HP:0001507 (Growth abnormality), HP:0000118 (Phenotypic abnormality), HP:0001939 (Abnormality of metabolism/homeostasis), HP:0032180 (Abnormal circulating metabolite concentration), HP:0003111 (Abnormal blood ion concentration), HP:0010929 (Abnormal blood cation concentration), HP:0010927 (Abnormal blood inorganic cation concentration), HP:0004921 (A…
GNC82	CKDu_mag_detox_proox_antiox - GNC082_S11_ME_L001_R.tsv	,LFNG	,Likely Pathogenic	7:2513248	GATG/-,GATG/GATGGATG	Heterozygous	,Recessive	LFNG, HP:0000002 (Abnormality of body height), HP:0001507 (Growth abnormality), HP:0000118 (Phenotypic abnormality), HP:0001939 (Abnormality of metabolism/homeostasis), HP:0032180 (Abnormal circulating metabolite concentration), HP:0003111 (Abnormal blood ion concentration), HP:0010929 (Abnormal blood cation concentration), HP:0010927 (Abnormal blood inorganic cation concentration), HP:0004921 (A…	LFNG	,Likely Pathogenic	7:2513248|GATG/-,GATG/GATGGATG	True	Heterozygous	,Recessive	LFNG, HP:0000002 (Abnormality of body height), HP:0001507 (Growth abnormality), HP:0000118 (Phenotypic abnormality), HP:0001939 (Abnormality of metabolism/homeostasis), HP:0032180 (Abnormal circulating metabolite concentration), HP:0003111 (Abnormal blood ion concentration), HP:0010929 (Abnormal blood cation concentration), HP:0010927 (Abnormal blood inorganic cation concentration), HP:0004921 (A…
GNC82	CKDu_mag_detox_proox_antiox - GNC082_S11_ME_L001_R.tsv	DDHD2,PLPP5	Likely Benign,Likely Pathogenic	8:38267926	-/A,-/A	Heterozygous	Recessive,Default (Recessive)	DDHD2, HP:0000002 (Abnormality of body height), HP:0001507 (Growth abnormality), HP:0000118 (Phenotypic abnormality), HP:0001939 (Abnormality of metabolism/homeostasis), HP:0032180 (Abnormal circulating metabolite concentration), HP:0003111 (Abnormal blood ion concentration), HP:0010929 (Abnormal blood cation concentration), HP:0010927 (Abnormal blood inorganic cation concentration), HP:0004921 (…	PLPP5	Likely Benign,Likely Pathogenic	8:38267926|-/A,-/A	True	Heterozygous	Recessive,Default (Recessive)	DDHD2, HP:0000002 (Abnormality of body height), HP:0001507 (Growth abnormality), HP:0000118 (Phenotypic abnormality), HP:0001939 (Abnormality of metabolism/homeostasis), HP:0032180 (Abnormal circulating metabolite concentration), HP:0003111 (Abnormal blood ion concentration), HP:0010929 (Abnormal blood cation concentration), HP:0010927 (Abnormal blood inorganic cation concentration), HP:0004921 (…
GNC82	CKDu_mag_detox_proox_antiox - GNC082_S11_ME_L001_R.tsv	MYO19,PIGW	VUS/Conflicting,Likely Pathogenic	17:36538197	C/T,C/T	Heterozygous	Default (Recessive),Recessive	,PIGW, HP:0001939 (Abnormality of metabolism/homeostasis), HP:0032180 (Abnormal circulating metabolite concentration), HP:0003111 (Abnormal blood ion concentration), HP:0010929 (Abnormal blood cation concentration), HP:0010927 (Abnormal blood inorganic cation concentration), HP:0004921 (Abnormal magnesium concentration), HP:0002917 (Hypomagnesemia)	PIGW	VUS/Conflicting,Likely Pathogenic	17:36538197|C/T,C/T	True	Heterozygous	Default (Recessive),Recessive	,PIGW, HP:0001939 (Abnormality of metabolism/homeostasis), HP:0032180 (Abnormal circulating metabolite concentration), HP:0003111 (Abnormal blood ion concentration), HP:0010929 (Abnormal blood cation concentration), HP:0010927 (Abnormal blood inorganic cation concentration), HP:0004921 (Abnormal magnesium concentration), HP:0002917 (Hypomagnesemia)
GNC83	CKDu_mag_detox_proox_antiox - GNC083_S12_ME_L001_R.tsv	FIP1L1	Likely Pathogenic	4:53453081	AG/-	Heterozygous	Default (Recessive)	FIP1L1, HP:0000790 (Hematuria), HP:0012614 (Abnormal urine cytology), HP:0003110 (Abnormality of urine homeostasis), HP:0001939 (Abnormality of metabolism/homeostasis), HP:0032180 (Abnormal circulating metabolite concentration), HP:0003111 (Abnormal blood ion concentration), HP:0010929 (Abnormal blood cation concentration), HP:0010927 (Abnormal blood inorganic cation concentration), HP:0004921 (A…	FIP1L1	Likely Pathogenic	4:53453081|AG/-	True	Heterozygous	Default (Recessive)	FIP1L1, HP:0000790 (Hematuria), HP:0012614 (Abnormal urine cytology), HP:0003110 (Abnormality of urine homeostasis), HP:0001939 (Abnormality of metabolism/homeostasis), HP:0032180 (Abnormal circulating metabolite concentration), HP:0003111 (Abnormal blood ion concentration), HP:0010929 (Abnormal blood cation concentration), HP:0010927 (Abnormal blood inorganic cation concentration), HP:0004921 (A…
GNC83	CKDu_mag_detox_proox_antiox - GNC083_S12_ME_L001_R.tsv	LFNG	Likely Pathogenic	7:2513248	-/GATG	Heterozygous	Recessive	LFNG, HP:0000002 (Abnormality of body height), HP:0001507 (Growth abnormality), HP:0000118 (Phenotypic abnormality), HP:0001939 (Abnormality of metabolism/homeostasis), HP:0032180 (Abnormal circulating metabolite concentration), HP:0003111 (Abnormal blood ion concentration), HP:0010929 (Abnormal blood cation concentration), HP:0010927 (Abnormal blood inorganic cation concentration), HP:0004921 (A…	LFNG	Likely Pathogenic	7:2513248|-/GATG	True	Heterozygous	Recessive	LFNG, HP:0000002 (Abnormality of body height), HP:0001507 (Growth abnormality), HP:0000118 (Phenotypic abnormality), HP:0001939 (Abnormality of metabolism/homeostasis), HP:0032180 (Abnormal circulating metabolite concentration), HP:0003111 (Abnormal blood ion concentration), HP:0010929 (Abnormal blood cation concentration), HP:0010927 (Abnormal blood inorganic cation concentration), HP:0004921 (A…
GNC83	CKDu_mag_detox_proox_antiox - GNC083_S12_ME_L001_R.tsv	,LFNG	,Likely Pathogenic	7:2513248	GATG/-,GATG/GATGGATG	Heterozygous	,Recessive	LFNG, HP:0000002 (Abnormality of body height), HP:0001507 (Growth abnormality), HP:0000118 (Phenotypic abnormality), HP:0001939 (Abnormality of metabolism/homeostasis), HP:0032180 (Abnormal circulating metabolite concentration), HP:0003111 (Abnormal blood ion concentration), HP:0010929 (Abnormal blood cation concentration), HP:0010927 (Abnormal blood inorganic cation concentration), HP:0004921 (A…	LFNG	,Likely Pathogenic	7:2513248|GATG/-,GATG/GATGGATG	True	Heterozygous	,Recessive	LFNG, HP:0000002 (Abnormality of body height), HP:0001507 (Growth abnormality), HP:0000118 (Phenotypic abnormality), HP:0001939 (Abnormality of metabolism/homeostasis), HP:0032180 (Abnormal circulating metabolite concentration), HP:0003111 (Abnormal blood ion concentration), HP:0010929 (Abnormal blood cation concentration), HP:0010927 (Abnormal blood inorganic cation concentration), HP:0004921 (A…
GNC83	CKDu_mag_detox_proox_antiox - GNC083_S12_ME_L001_R.tsv	FANCM	Likely Pathogenic	14:45159081	-/TA	Heterozygous	Recessive	FANCM, HP:0001939 (Abnormality of metabolism/homeostasis), HP:0032180 (Abnormal circulating metabolite concentration), HP:0003111 (Abnormal blood ion concentration), HP:0010929 (Abnormal blood cation concentration), HP:0010927 (Abnormal blood inorganic cation concentration), HP:0004921 (Abnormal magnesium concentration), HP:0002917 (Hypomagnesemia)	FANCM	Likely Pathogenic	14:45159081|-/TA	True	Heterozygous	Recessive	FANCM, HP:0001939 (Abnormality of metabolism/homeostasis), HP:0032180 (Abnormal circulating metabolite concentration), HP:0003111 (Abnormal blood ion concentration), HP:0010929 (Abnormal blood cation concentration), HP:0010927 (Abnormal blood inorganic cation concentration), HP:0004921 (Abnormal magnesium concentration), HP:0002917 (Hypomagnesemia)
GNC83	CKDu_mag_detox_proox_antiox - GNC083_S12_ME_L001_R.tsv	ATXN3	Likely Pathogenic	14:92071010	-/G	Heterozygous	Dominant	ATXN3, HP:0001939 (Abnormality of metabolism/homeostasis), HP:0032180 (Abnormal circulating metabolite concentration), HP:0003111 (Abnormal blood ion concentration), HP:0010929 (Abnormal blood cation concentration), HP:0010927 (Abnormal blood inorganic cation concentration), HP:0004921 (Abnormal magnesium concentration), HP:0002917 (Hypomagnesemia)	ATXN3	Likely Pathogenic	14:92071010|-/G	True	Heterozygous	Dominant	ATXN3, HP:0001939 (Abnormality of metabolism/homeostasis), HP:0032180 (Abnormal circulating metabolite concentration), HP:0003111 (Abnormal blood ion concentration), HP:0010929 (Abnormal blood cation concentration), HP:0010927 (Abnormal blood inorganic cation concentration), HP:0004921 (Abnormal magnesium concentration), HP:0002917 (Hypomagnesemia)
GNC83	CKDu_mag_detox_proox_antiox - GNC083_S12_ME_L001_R.tsv	ATXN3	Likely Pathogenic	14:92071011	-/TGCTGCTGCTGCTGCTGCTGCTGCTGCTGCTGCTGCTG	Heterozygous	Dominant	ATXN3, HP:0001939 (Abnormality of metabolism/homeostasis), HP:0032180 (Abnormal circulating metabolite concentration), HP:0003111 (Abnormal blood ion concentration), HP:0010929 (Abnormal blood cation concentration), HP:0010927 (Abnormal blood inorganic cation concentration), HP:0004921 (Abnormal magnesium concentration), HP:0002917 (Hypomagnesemia)	ATXN3	Likely Pathogenic	14:92071011|-/TGCTGCTGCTGCTGCTGCTGCTGCTGCTGCTGCTGCTG	True	Heterozygous	Dominant	ATXN3, HP:0001939 (Abnormality of metabolism/homeostasis), HP:0032180 (Abnormal circulating metabolite concentration), HP:0003111 (Abnormal blood ion concentration), HP:0010929 (Abnormal blood cation concentration), HP:0010927 (Abnormal blood inorganic cation concentration), HP:0004921 (Abnormal magnesium concentration), HP:0002917 (Hypomagnesemia)
GNC83	CKDu_mag_detox_proox_antiox - GNC083_S12_ME_L001_R.tsv	,ATXN3	,Likely Pathogenic	14:92071011	-/CTGCTGCTGCTGCTGCTGCTG,-/TGCTGCTGCTGCTGCTGCTGCTGCTGCTGCTGCTGCTG	Heterozygous	,Dominant	ATXN3, HP:0001939 (Abnormality of metabolism/homeostasis), HP:0032180 (Abnormal circulating metabolite concentration), HP:0003111 (Abnormal blood ion concentration), HP:0010929 (Abnormal blood cation concentration), HP:0010927 (Abnormal blood inorganic cation concentration), HP:0004921 (Abnormal magnesium concentration), HP:0002917 (Hypomagnesemia)	ATXN3	,Likely Pathogenic	14:92071011|-/CTGCTGCTGCTGCTGCTGCTG,-/TGCTGCTGCTGCTGCTGCTGCTGCTGCTGCTGCTGCTG	True	Heterozygous	,Dominant	ATXN3, HP:0001939 (Abnormality of metabolism/homeostasis), HP:0032180 (Abnormal circulating metabolite concentration), HP:0003111 (Abnormal blood ion concentration), HP:0010929 (Abnormal blood cation concentration), HP:0010927 (Abnormal blood inorganic cation concentration), HP:0004921 (Abnormal magnesium concentration), HP:0002917 (Hypomagnesemia)
GNC83	CKDu_mag_detox_proox_antiox - GNC083_S12_ME_L001_R.tsv	,ATXN3	,Likely Pathogenic	14:92071011	-/CTGCTGCTGCTGCTGCTGCTGCTGCTG,-/TGCTGCTGCTGCTGCTGCTGCTGCTGCTGCTGCTGCTG	Heterozygous	,Dominant	ATXN3, HP:0001939 (Abnormality of metabolism/homeostasis), HP:0032180 (Abnormal circulating metabolite concentration), HP:0003111 (Abnormal blood ion concentration), HP:0010929 (Abnormal blood cation concentration), HP:0010927 (Abnormal blood inorganic cation concentration), HP:0004921 (Abnormal magnesium concentration), HP:0002917 (Hypomagnesemia)	ATXN3	,Likely Pathogenic	14:92071011|-/CTGCTGCTGCTGCTGCTGCTGCTGCTG,-/TGCTGCTGCTGCTGCTGCTGCTGCTGCTGCTGCTGCTG	True	Heterozygous	,Dominant	ATXN3, HP:0001939 (Abnormality of metabolism/homeostasis), HP:0032180 (Abnormal circulating metabolite concentration), HP:0003111 (Abnormal blood ion concentration), HP:0010929 (Abnormal blood cation concentration), HP:0010927 (Abnormal blood inorganic cation concentration), HP:0004921 (Abnormal magnesium concentration), HP:0002917 (Hypomagnesemia)
GNC83	CKDu_mag_detox_proox_antiox - GNC083_S12_ME_L001_R.tsv	ATXN3,	Likely Pathogenic,	14:92071011	-/TGCTGCTGCTGCTGCTGCTGCTGCTGCTGCTGCTGCTG,-/CTGCTGCTGCTGCTGCTGCTGCTGCTGCTGCTGCTGCTG	Heterozygous	Dominant,	ATXN3, HP:0001939 (Abnormality of metabolism/homeostasis), HP:0032180 (Abnormal circulating metabolite concentration), HP:0003111 (Abnormal blood ion concentration), HP:0010929 (Abnormal blood cation concentration), HP:0010927 (Abnormal blood inorganic cation concentration), HP:0004921 (Abnormal magnesium concentration), HP:0002917 (Hypomagnesemia)	ATXN3	Likely Pathogenic,	14:92071011|-/TGCTGCTGCTGCTGCTGCTGCTGCTGCTGCTGCTGCTG,-/CTGCTGCTGCTGCTGCTGCTGCTGCTGCTGCTGCTGCTG	True	Heterozygous	Dominant,	ATXN3, HP:0001939 (Abnormality of metabolism/homeostasis), HP:0032180 (Abnormal circulating metabolite concentration), HP:0003111 (Abnormal blood ion concentration), HP:0010929 (Abnormal blood cation concentration), HP:0010927 (Abnormal blood inorganic cation concentration), HP:0004921 (Abnormal magnesium concentration), HP:0002917 (Hypomagnesemia)
GNC83	CKDu_mag_detox_proox_antiox - GNC083_S12_ME_L001_R.tsv	ATXN3,	Likely Pathogenic,	14:92071011	-/TGCTGCTGCTGCTGCTGCTGCTGCTGCTGCTGCTGCTG,-/TGCTGCTGCTGCTGCTG	Heterozygous	Dominant,	ATXN3, HP:0001939 (Abnormality of metabolism/homeostasis), HP:0032180 (Abnormal circulating metabolite concentration), HP:0003111 (Abnormal blood ion concentration), HP:0010929 (Abnormal blood cation concentration), HP:0010927 (Abnormal blood inorganic cation concentration), HP:0004921 (Abnormal magnesium concentration), HP:0002917 (Hypomagnesemia)	ATXN3	Likely Pathogenic,	14:92071011|-/TGCTGCTGCTGCTGCTGCTGCTGCTGCTGCTGCTGCTG,-/TGCTGCTGCTGCTGCTG	True	Heterozygous	Dominant,	ATXN3, HP:0001939 (Abnormality of metabolism/homeostasis), HP:0032180 (Abnormal circulating metabolite concentration), HP:0003111 (Abnormal blood ion concentration), HP:0010929 (Abnormal blood cation concentration), HP:0010927 (Abnormal blood inorganic cation concentration), HP:0004921 (Abnormal magnesium concentration), HP:0002917 (Hypomagnesemia)
[truncated: 459 more rows]

## Sheet: variants with homozygous vars
classification_raw	chrpos	refalt	zygosity_raw	gene_inheritance_raw	path_raw	gene	classification	variant_id	is_pathogenic_like	zygosity	gene_inheritance	path
[truncated: 36 more rows]

[truncated: 3 more sheets: gene prevalence, unique variant prevalence, gene filtration lists]
